# Supplementary material for: Transcriptomic analysis of dystrophin RNAi knockdown reveals a central role for dystrophin in muscle differentiation and contractile apparatus organization
Source: BMC Genomics. 2010 Jun 1;11:345. doi: 10.1186/1471-2164-11-345 (PMC2890566; doi:10.1186/1471-2164-11-345)
Supplement: Additional file 1 — A table listing genes initially prepared from genes changing by dystrophin deficiency. [file 1471-2164-11-345-S1.XLS]

## Sheet: Supplemental Table 1_Diff Exp G
Additional data file 1_Genes differentailly expressed in dystrophin knockdown myoblasts compared to untreated cells. Genes differentially expressed by "GL2 siRNA treated vs untreated samples" have been excluded. Only genes with Benjamini-Hochberg corrected p values under 0.05 are displayed.
PROBE_ID	SYMBOL	ENTREZ_GENE_ID	FoldChange	rawPvalue	adjustPvalue	REFSEQ_ID	ACCESSION	SYNONYMS
ILMN_2718576	Dmd	13405	-3.71376	1.02e-11	9.54e-08	NM_007868.1	NM_007868.1	pke; mdx; DXSmh7; DXSmh9; Dp427
ILMN_2740318	1110012N22Rik	68515	-2.43783	4.75e-11	2.24e-07	XM_126634.6	XM_126634.6
ILMN_2702069	LOC638935	638935	-2.8555	2.47e-10	6.41e-07	XM_915139.2	XM_915139.2
ILMN_1250504	4833419K08Rik	NA	-3.67663	1.58e-09	3.88e-06
ILMN_1255747	Wfdc1	67866	-3.04499	3.16e-09	7.37e-06	NM_023395.2	NM_023395.2	ps20; 2310058A03Rik
ILMN_2662728	Neu2	23956	-2.15985	6.5e-09	1.44e-05	NM_015750.1	NM_015750.1	MTS; MSS; MBS
ILMN_2523613	Nctc1	330677	-3.45628	7.13e-09	1.46e-05	NR_002452.1	NR_002452.1	Rhit1; 9530074L01
ILMN_2714497	Asb12	70392	-2.34826	7.18e-09	1.46e-05	NM_080858.1	NM_080858.1	2310036C05Rik; Asb-12; MGC130200
ILMN_1216861	LOC381792	NA	-3.38039	8.65e-09	1.68e-05	XM_358653.1	XM_358653.1
ILMN_2512856	Zim1	22776	2.72194	1.08e-08	1.94e-05	NM_011769.3	NM_011769.3
ILMN_1227447	9830123M21Rik	NA	-3.95065	1.19e-08	2.06e-05	NM_177642.2	NM_177642.2
ILMN_1251972	LOC638935	638935	-2.7307	1.48e-08	2.41e-05	XM_915139.2	XM_915139.2
ILMN_2550035	Wfdc1	67866	-3.45719	1.5e-08	2.41e-05	NM_023395.2	NM_023395.2	ps20; 2310058A03Rik
ILMN_2598766	Prox1	19130	3.02955	1.64e-08	2.55e-05	NM_008937.2	NM_008937.2	A230003G05Rik
ILMN_1253136	5430433E21Rik	74492	-3.11816	1.73e-08	2.61e-05	XM_979570.1	XM_979570.1
ILMN_2741754	Jam2	67374	2.10514	1.99e-08	2.9e-05	NM_023844.2	NM_023844.2	VE-JAM; 1110002N23Rik; JAM-2; AU016127; 2410167M24Rik; JAM-B; 2410030G21Rik; Jcam2
ILMN_1227017	Pla2g4e	329502	-4.0352	2.22e-08	2.95e-05	NM_177845.4	NM_177845.4	2310026J01Rik; C230096D22
ILMN_1256927	2310040C09Rik	69640	-2.57973	2.54e-08	3.3e-05	NM_178618.3	NM_178618.3	AI506990; RP23-278F12.4
ILMN_2436665	6430543G08Rik	NA	-3.40224	2.62e-08	3.31e-05
ILMN_2602902	Atp1b2	11932	-2.67728	2.95e-08	3.45e-05	NM_013415.3	NM_013415.3	Atpb-2; Amog
ILMN_1259393	2310042D19Rik	74183	-2.20954	3.06e-08	3.48e-05	NM_172417.1	NM_172417.1	MGC143962; MGC143963
ILMN_2676012	Mybpc2	233199	-2.31969	3.49e-08	3.81e-05	NM_146189.1	NM_146189.1	MGC28149
ILMN_2419006	Cdc42bpa	226751	-3.58339	3.51e-08	3.81e-05	XM_975954.1	XM_975954.1
ILMN_2771518	Capn3	12335	-2.07137	3.68e-08	3.82e-05	NM_007601.1	NM_007601.1	Capa3; p94; Lp82; AI323605; Capa-3
ILMN_1218228	Rilp	280408	-2.03261	4e-08	4.06e-05	NM_001029938.1	NM_001029938.1	RP23-384C18.10; Gm857; AI835553
ILMN_2610760	Asb14	142687	-3.40315	4.82e-08	4.69e-05	NM_080856.2	NM_080856.2	Asb-14
ILMN_2625035	Sft2d2	108735	2.00468	4.92e-08	4.69e-05	NM_145512.2	NM_145512.2	AW561909; AI506168; cI-45; 2010005O13Rik
ILMN_2420763	D1Ertd471e	NA	2.7793	5.54e-08	5.06e-05
ILMN_1214446	EG435391	435391	-4.85929	6.18e-08	5.54e-05	NM_001013826.1	NM_001013826.1
ILMN_2501465	1700024K14Rik	NA	-2.55516	6.38e-08	5.62e-05		NM_030179
ILMN_1259174	Scin	20259	-4.49597	7.52e-08	6.38e-05	NM_009132.1	NM_009132.1	AW545522; adseverin
ILMN_2716069	2310040G24Rik	NA	-4.9105	9.85e-08	8.21e-05	XM_149767.1	XM_149767.1
ILMN_2452855	1110003O08Rik	NA	-2.01222	1.04e-07	8.52e-05
ILMN_1242930	Gabrd	14403	-4.15366	1.13e-07	8.94e-05	NM_008072.1	NM_008072.1	MGC151213; AI853201; MGC151209
ILMN_1242790	Fsd2	244091	-1.94246	1.22e-07	9.29e-05	NM_172904.2	NM_172904.2	Spryd1; 9830160G03Rik
ILMN_2545782	9030625A11Rik	NA	-2.66167	1.46e-07	0.000107889		AK018575
ILMN_2610148	LOC673676	673676	-4.8658	1.71e-07	0.000124419	XM_001006108.1	XM_001006108.1
ILMN_2695626	Capn3	12335	-2.13318	1.77e-07	0.00012671	NM_007601.1	NM_007601.1	Capa3; p94; Lp82; AI323605; Capa-3
ILMN_1241150	Rsnl2	78785	-2.5542	1.94e-07	0.000137078	XM_981775.1	XM_981775.1
ILMN_2532147	Hspb6	243912	-1.94281	2.54e-07	0.000176884	NM_001012401.1	NM_001012401.1	Gm479; AA387366; Hsp20; MGC107687
ILMN_2630772	Tceal5	331532	-1.64052	2.64e-07	0.000181271	NM_177919.1	NM_177919.1	6430401A05Rik
ILMN_3160568	Ankrd50	99696	1.65889	3.63e-07	0.000241749	NM_001033198.1	NM_001033198.1	E430012K20Rik; KIAA1223; AI662170; mKIAA1223; mKIAA3019
ILMN_2777437	Fzd3	NA	2.15924	3.71e-07	0.000243472		NM_021458
ILMN_2696682	Tcap	NA	-1.73328	3.79e-07	0.00024529	NM_011540.1	NM_011540.1
ILMN_2677339	Cmya5	NA	-1.7818	4.29e-07	0.000273893	NM_023821.2	NM_023821.2
ILMN_1241866	Arpp21	74100	-1.65153	4.54e-07	0.000278807	NM_033264.1	NM_033264.1	ARPP-21; 0710001E13Rik; D9Bwg1012e; AI853636; Tarpp
ILMN_2593116	Herc1	235439	-2.51957	4.65e-07	0.000281771	XM_899532.2	XM_899532.2
ILMN_2735940	Gdap1	14545	-3.07615	4.93e-07	0.000294541	NM_010267.2	NM_010267.2
ILMN_1236406	Ddx19b	234733	1.95733	5.03e-07	0.000296933	NM_172284.2	NM_172284.2	4921519L13Rik; AW260119; 2810457M08Rik
ILMN_2693176	Obscn	380698	-1.95537	5.47e-07	0.000318747	NM_001003914.1	NM_001003914.1	MGC51514; UNC89; BC046431; Gm878
ILMN_2705846	Pitpnc1	71795	-2.68078	5.57e-07	0.000320472	NM_145823.2	NM_145823.2	Dnr411; RDGBB; rdgB-beta; RDGBB1; C330017I21Rik; AI851387; 1110020B03Rik; AI662802; 5830436L09Rik; MGC118005
ILMN_1236009	Camk2b	12323	-1.76712	6.3e-07	0.000357489	NM_007595.2	NM_007595.2	MGC90738; Camk2d
ILMN_1222602	2410014A08Rik	109154	1.69931	6.36e-07	0.000357489	NM_175403.2	NM_175403.2	mKIAA0152; AI850530; ESTM19; X83352
ILMN_1231573	Serpinb1a	66222	-1.83914	6.77e-07	0.000371704	NM_025429.2	NM_025429.2	1190005M04Rik; EIA; EI; MNEI; MGC129309; ELANH2; M/NEI; LEI; PI2; AI325983
ILMN_2667091	Ppp1r3c	53412	-1.92912	7.19e-07	0.00038983	NM_016854.1	NM_016854.1	PTG; Ppp1r5
ILMN_2764651	Mt3	17751	-3.07328	7.55e-07	0.000400019	NM_013603.1	NM_013603.1	Mt-3
ILMN_1258006	1700120C14Rik	NA	-1.95561	7.93e-07	0.000412359
ILMN_2670713	Cyfip2	76884	-2.13811	7.99e-07	0.000412359	NM_133769.2	NM_133769.2	mKIAA1168; Pir121; 1500004I01Rik; AU022376; AA930218; 6430511D02Rik
ILMN_2713673	Cmbl	69574	-2.81882	8.05e-07	0.000412359	NM_181588.2	NM_181588.2	2310016A09Rik
ILMN_2684104	Egf	13645	-2.121	8.65e-07	0.000435777	NM_010113.1	NM_010113.1	AI790464
ILMN_1234752	4732465J04Rik	NA	-2.46418	8.78e-07	0.000435777		AK076359
ILMN_2503715	Ttc7b	104718	-1.66468	1.17e-06	0.000561822	XM_922294.2	XM_922294.2
ILMN_2771991	Ndrg2	NA	-1.88285	1.19e-06	0.000566097		NM_013864
ILMN_1256775	Thrsp	21835	-3.54844	1.35e-06	0.000605329	NM_009381.2	NM_009381.2	S14
ILMN_2672772	Abhd1	57742	-2.55637	1.35e-06	0.000605329	NM_021304.2	NM_021304.2	LABH-1; LABH1
ILMN_3161863	AI595366	432779	-1.67338	1.38e-06	0.000612669	NM_001033042.1	NM_001033042.1
ILMN_2440679	D1Ertd471e	NA	2.56942	1.44e-06	0.000633568
ILMN_2528095	LOC669209	669209	-4.70146	1.5e-06	0.000646607	XM_973741.1	XM_973741.1
ILMN_2466947	Pxmp2	19301	-1.60487	1.74e-06	0.00073952	NM_008993.2	NM_008993.2	22kDa; PMP22
ILMN_1215446	Cidea	12683	-1.93283	1.89e-06	0.000780994	NM_007702.1	NM_007702.1	AW212747
ILMN_1239726	Snai3	30927	-2.27483	1.89e-06	0.000780994	NM_013914.2	NM_013914.2	Smuc; Zfp293; AI643946
ILMN_1233241	Cacna2d1	NA	1.83338	1.91e-06	0.000782396		AK084101
ILMN_2595637	Dnajc16	214063	1.57701	2.13e-06	0.000834333	NM_172338.1	NM_172338.1	2900037O03Rik; mKIAA0962; 4732437J24Rik; D030060M24
ILMN_2654074	Sesn1	140742	-1.56759	2.23e-06	0.000847028	XM_908527.2	XM_908527.2
ILMN_2717814	Kcnc1	16502	-1.92048	2.26e-06	0.000850508	NM_008421.2	NM_008421.2	Kcr2-1; KV4; Kv3.1; Shaw; NGK2; KShIIIB; C230009H10Rik
ILMN_1241871	Cfl2	12632	-1.716	2.28e-06	0.000850508	NM_007688.2	NM_007688.2
ILMN_1228497	Esrrb	26380	-1.48523	2.35e-06	0.00086954	NM_011934.2	NM_011934.2	Err2; Estrrb; ERRb; Nr3b2
ILMN_2602581	Gmpr	66355	-1.53085	2.43e-06	0.000892212	NM_025508.1	NM_025508.1	2310004P21Rik; AV028449
ILMN_2481026	Camta1	100072	-1.56034	2.48e-06	0.000896387	NM_001081557.1	NM_001081557.1	mKIAA0833; 1810059M14Rik; AW987475; KIAA0833; AI316882; 2310058O09Rik
ILMN_2771219	LOC669660	669660	-1.5468	2.53e-06	0.00090832	XM_976375.1	XM_976375.1
ILMN_2465583	4930447F24Rik	NA	-2.05903	2.56e-06	0.00090832
ILMN_2676443	1700008I05Rik	71841	2.19842	2.57e-06	0.00090832	NM_027952.1	NM_027952.1	TCP11; C77164
ILMN_2671667	Scn1b	20266	-1.65365	2.59e-06	0.000908943	NM_011322.2	NM_011322.2
ILMN_2754954	Mpp3	13384	-1.62849	2.83e-06	0.000981272	NM_007863.2	NM_007863.2	6430514B01; Dlgh3
ILMN_1252016	Abhd2	54608	2.00489	2.86e-06	0.000981272	NM_018811.4	NM_018811.4	2210009N18Rik; Labh-2; LABH2; MGC107122
ILMN_1230101	Tmem170	66817	1.7672	3.12e-06	0.00105909	NM_025781.1	NM_025781.1	D8Bwg1414e; AA403674; 9030409E16Rik
ILMN_1258293	Trim7	NA	-3.10145	3.13e-06	0.00105909		NM_053166
ILMN_2759762	Stard10	56018	-1.77334	3.17e-06	0.00106451	NM_019990.2	NM_019990.2	PC-TP2; PCTP2; TISP-81; NY-C0-28; Sdccag28; Pctpl; CGI-52; SdccagG28; AV048538
ILMN_3162133	1190002N15Rik	68861	1.48452	3.33e-06	0.00110472	NM_001033145.2	NM_001033145.2
ILMN_2628892	Pfkm	18642	-1.52822	3.34e-06	0.00110472	NM_021514.2	NM_021514.2	AI131669; Pfka; PFK-M
ILMN_2723329	Cnksr1	194231	-2.04135	3.57e-06	0.0011599	NM_001081047.1	NM_001081047.1	BC037758
ILMN_2702434	AU040829	216831	-1.46971	3.76e-06	0.00120932	NM_175003.2	NM_175003.2	AW493732; AI840762; 6330543G20
ILMN_1246890	Pik3cb	74769	1.5232	3.94e-06	0.00125006	NM_029094.1	NM_029094.1	1110001J02Rik; AI447572; p110beta; MGC150132
ILMN_1221373	Slc9a2	NA	-1.78168	3.98e-06	0.00125422		XM_129721
ILMN_1243885	Plagl2	54711	1.61525	4.06e-06	0.0012715	NM_018807.5	NM_018807.5	AU018672; mKIAA0198; AW552839
ILMN_2727482	Palmd	114301	1.46161	4.11e-06	0.00127716	XM_975974.1	XM_975974.1
ILMN_2763459	Tbcel	272589	-1.482	4.33e-06	0.00132077	NM_173038.1	NM_173038.1	Lrrc35; D330014K23; E130107N23Rik
ILMN_2636266	Dmn	233335	-1.97903	4.62e-06	0.00140015	NM_207663.2	NM_207663.2	E130104F11; Syn; AI852401; 4930412K21Rik; MGC56976; Synemin
ILMN_2710031	Tmem108	81907	1.68634	4.67e-06	0.00140573	NM_178638.2	NM_178638.2	AI462967; R74726; B130017P16Rik
ILMN_2662595	Mpp3	NA	-1.63977	5.2e-06	0.00154537	NM_007863.1	NM_007863.1
ILMN_1214880	Dmn	233335	-1.70765	5.23e-06	0.00154537	NM_207663.2	NM_207663.2	E130104F11; Syn; AI852401; 4930412K21Rik; MGC56976; Synemin
ILMN_1252493	Slc6a6	NA	2.35134	5.39e-06	0.00158191		AK041141
ILMN_1223147	Art3	109979	-2.20139	5.89e-06	0.00171634	NM_181728.1	NM_181728.1	4930569O04Rik
ILMN_2675268	A230097K15Rik	231510	1.65154	6.1e-06	0.00176004	NM_172715.3	NM_172715.3	4933408F15
ILMN_2613038	Dysfip1	68701	-1.69508	6.11e-06	0.00176004	NM_026814.2	NM_026814.2	toonin; 1110033I14Rik
ILMN_1245678	Abhd1	57742	-1.59054	6.27e-06	0.00179554	NM_021304.2	NM_021304.2	LABH-1; LABH1
ILMN_1225923	S100pbp	74648	1.75269	6.31e-06	0.00179561	NM_029036.1	NM_029036.1	4930429A08Rik; S100pbpr; AI851343
ILMN_2498831	E030030F06Rik	NA	1.87123	6.4e-06	0.00180383
ILMN_2625601	Stard10	56018	-2.35304	6.44e-06	0.00180383	NM_019990.2	NM_019990.2	PC-TP2; PCTP2; TISP-81; NY-C0-28; Sdccag28; Pctpl; CGI-52; SdccagG28; AV048538
ILMN_2767615	Atp1b1	11931	-1.45286	6.46e-06	0.00180383	NM_009721.2	NM_009721.2	Atpb; Atpb-1
ILMN_2761720	2610019F03Rik	72148	-2.29533	6.89e-06	0.00190188	NM_173744.2	NM_173744.2
ILMN_1216345	2410127E16Rik	76787	2.08748	7e-06	0.00191949	XM_001002337.1	XM_001002337.1
ILMN_1245276	2010300C02Rik	72097	-3.78365	7.05e-06	0.00192184	XM_129808.7	XM_129808.7
ILMN_2746870	Nog	18121	-1.93436	7.16e-06	0.00194192	NM_008711.1	NM_008711.1
ILMN_2620706	Txlnb	378431	-1.57519	7.34e-06	0.0019787	NM_138628.1	NM_138628.1	Mdp77; 2310001N14Rik
ILMN_2637808	Icam4	78369	-2.30203	7.46e-06	0.00199908	NM_023892.2	NM_023892.2	1810015M19Rik; ICAM-4; Cd242
ILMN_2757986	Sgsh	27029	-2.42461	7.52e-06	0.00200412	NM_018822.3	NM_018822.3	4632406A19Rik
ILMN_1223768	4832412D13Rik	NA	2.13998	7.58e-06	0.00200759		AK076431
ILMN_2615134	Otud3	73162	1.71876	8.04e-06	0.00211987	XM_131770.7	XM_131770.7
ILMN_2469641	scl0003040.1_5	NA	1.9689	8.47e-06	0.00221237	AK083584.1	AK083584.1
ILMN_2684649	Msi2	76626	1.5646	8.58e-06	0.00222277	NM_054043.3	NM_054043.3	AW489193; MGC130496; 1700105C15Rik; AI451722; Msi2h; MGC118040; AI563628
ILMN_2744731	A330102K23Rik	77771	7.23358	8.71e-06	0.00224501	NM_153409.2	NM_153409.2	Mbu1; taip-2
ILMN_2706462	Il12a	16159	-2.51109	9.13e-06	0.00232707	NM_008351.1	NM_008351.1	Il-12a; MGC151228; p35; Ll12a; MGC151232; IL-12p35
ILMN_2649040	4832426G23Rik	NA	-2.30191	9.28e-06	0.00235178	NM_177369.2	NM_177369.2
ILMN_1241773	Ldb3	24131	-1.55088	9.69e-06	0.00244394	NM_001039076.2	NM_001039076.2	PDLIM6; MGC118603; AW742271; cypher 2; ZASP; cypher 1
ILMN_2625299	Sypl2	17306	-1.43707	1.02e-05	0.00255032	NM_008596.1	NM_008596.1	Mg29; AI552439
ILMN_1254941	Pigl	327942	1.47719	1.15e-05	0.00286137	NM_001039536.1	NM_001039536.1	MGC106811; Gm737
ILMN_1245079	Adssl1	11565	-1.45699	1.21e-05	0.00300703	NM_007421.1	NM_007421.1	Adss1; AI528595; Adss
ILMN_1250779	5730543M03Rik	NA	1.61673	1.33e-05	0.00327444		AK017820
ILMN_2599959	Casq1	12372	-1.61609	1.33e-05	0.00327444	NM_009813.1	NM_009813.1	CSQ1; CSQ-1; CSQ
ILMN_1219563	Gprasp1	67298	1.5999	1.4e-05	0.00336326	NM_001005385.1	NM_001005385.1	C87852; MGC100209; GASP1; GASP; 3110031O14Rik; 2210415K24Rik
ILMN_2707207	Hhatl	74770	-1.6815	1.42e-05	0.00338898	NM_029095.1	NM_029095.1	Gup1; 1110011D13Rik
ILMN_2507725	Lpin1	NA	-1.5115	1.59e-05	0.00378761		NM_015763
ILMN_2772073	Bok	51800	1.5531	1.63e-05	0.0038688	NM_016778.2	NM_016778.2	AI847676; mtd; AU021146; matador
ILMN_1250663	Asb14	142687	-2.34603	1.68e-05	0.00395712	NM_080856.2	NM_080856.2	Asb-14
ILMN_2765759	Asb2	65256	-1.48076	1.73e-05	0.00405579	NM_023049.1	NM_023049.1	1110008E15Rik
ILMN_2764309	Dusp14	56405	-1.80287	1.74e-05	0.00405579	NM_019819.2	NM_019819.2	D11Ertd395e; Mkp6; MKP-L; 2310042C07Rik; 1110014C10Rik
ILMN_2495269	Tmem25	71687	-1.61786	1.78e-05	0.00412202	NM_027865.1	NM_027865.1	0610039J01Rik; AI429491
ILMN_1234388	Twf2	23999	-1.38094	1.79e-05	0.00413478	NM_011876.2	NM_011876.2	Ptk9l; Ptk9r; AU014993; A6-related
ILMN_2743780	3222402P14Rik	235542	-1.59233	1.82e-05	0.0041595	XM_972712.1	XM_972712.1
ILMN_3162465	C78339	97863	1.51533	1.84e-05	0.00417698	NM_001033192.1	NM_001033192.1
ILMN_2533444	LOC208080	NA	-2.60082	1.94e-05	0.00438258	XM_146931.2	XM_146931.2
ILMN_1250335	Fin15	NA	-1.89467	2.12e-05	0.00475023	NM_008016.1	NM_008016.1
ILMN_1236108	9530062K07Rik	NA	1.63098	2.19e-05	0.00487751		AK020619
ILMN_1236901	Maob	109731	-1.49368	2.23e-05	0.00495495	NM_172778.1	NM_172778.1	6330414K01Rik
ILMN_2756632	Tmem40	94346	2.68748	2.24e-05	0.00495495	NM_144805.1	NM_144805.1	AV091463; 9030407H20Rik; W64236
ILMN_2759521	D10Jhu81e	28295	-1.40656	2.27e-05	0.00499682	NM_138601.1	NM_138601.1	C21orf33; ES1
ILMN_1215123	A830007N09Rik	NA	2.07041	2.31e-05	0.00506371		AK080591
ILMN_2443164	scl0002069.1_48	NA	1.85433	2.34e-05	0.00508129	AF317223.1	AF317223.1
ILMN_1243753	Trp53bp1	27223	-1.59941	2.39e-05	0.00516118	NM_013735.2	NM_013735.2	m53BP1; MGC100303; 53BP1
ILMN_1214402	Wnk2	75607	-2.79451	2.4e-05	0.00516413	NM_029361.1	NM_029361.1	ESTM15; AW122246; 1810073P09Rik; X83337; mKIAA1760
ILMN_1231751	Xpo4	57258	2.17083	2.46e-05	0.00523906	NM_020506.1	NM_020506.1	mKIAA1721; B430309A01Rik
ILMN_2645793	Aldh3b1	67689	-1.45475	2.46e-05	0.00523906	NM_026316.2	NM_026316.2	ALDH7; ALDH4; 1700001N19Rik
ILMN_2434266	4732416N19Rik	NA	2.31312	2.48e-05	0.00525777
ILMN_1259322	Pdk4	27273	-1.69259	2.5e-05	0.00528223	NM_013743.2	NM_013743.2	AV005916
ILMN_1214840	LOC382972	NA	3.04732	2.57e-05	0.00539249	XM_356781.1	XM_356781.1
ILMN_2463616	Mtap7	NA	1.6537	2.62e-05	0.00548874		NM_008635
ILMN_2711688	Adssl1	11565	-1.55107	2.65e-05	0.00550923	NM_007421.1	NM_007421.1	Adss1; AI528595; Adss
ILMN_2469602	5730435O14Rik	NA	-1.6945	2.69e-05	0.00555797
ILMN_1259609	1110003F05Rik	NA	-1.48783	2.69e-05	0.00555797
ILMN_1226527	Ganc	76051	-1.45756	2.74e-05	0.00560911	NM_172672.2	NM_172672.2	9330160A12; mFLJ00088; FLJ00088; 5830445O15Rik
ILMN_1227386	Aig1	66253	-1.51261	2.8e-05	0.00568832	NM_025446.1	NM_025446.1	1500031O19Rik; CGI-103; AV064870; AW413422
ILMN_2453051	Xkh	NA	2.38791	2.92e-05	0.00586092		NM_023500
ILMN_2519255	Spnb1	20741	-1.65115	2.93e-05	0.00586092	NM_013675.3	NM_013675.3	mKIAA4219; ja; Gm1301; Spnb-1; jaundiced; KIAA4219; D330027P03Rik; AI842465
ILMN_1244514	Schip1	30953	-1.46654	2.94e-05	0.00586092	NM_013928.2	NM_013928.2	SCHIP-1; Nf2ip
ILMN_2519944	scl0002124.1_39	NA	1.83406	2.94e-05	0.00586092
ILMN_2459155	Zfp238	30928	-1.50448	3.07e-05	0.00608529	NM_013915.3	NM_013915.3	RP58
ILMN_2487260	Gtl2	NA	2.53073	3.09e-05	0.00610448		NM_144513
ILMN_2610771	Net1	56349	-1.58291	3.19e-05	0.00627991	NM_001047159.1	NM_001047159.1	AU015857; AI604373; 0610025H04Rik; mNET1; Net1a; 9530071N24Rik
ILMN_1245261	Zc3h14	75553	-1.35309	3.23e-05	0.00633742	NM_029334.1	NM_029334.1	2700069A02Rik; 1010001P15Rik; 1700016A15Rik; AU014748
ILMN_2706640	Cmya5	NA	-1.67642	3.26e-05	0.00635635	NM_023821.2	NM_023821.2
ILMN_2773332	Casq1	12372	-1.67978	3.31e-05	0.00641004	NM_009813.1	NM_009813.1	CSQ1; CSQ-1; CSQ
ILMN_2722784	Cd3g	12502	6.60769	3.31e-05	0.00641004	NM_009850.1	NM_009850.1	Ctg3; T3g; Ctg-3
ILMN_1248107	2010204K13Rik	NA	2.01226	3.39e-05	0.00654088		NM_023450
ILMN_2724570	Mapk12	29857	-1.39838	3.49e-05	0.00664624	NM_013871.2	NM_013871.2	Erk6; P38gamma; Sapk3; Prkm12; AW123708
ILMN_1259606	3110057O12Rik	269423	-1.74707	3.49e-05	0.00664624	NM_026622.1	NM_026622.1	2310068E01Rik; AI645591; 4732404H23
ILMN_1218695	Zfp106	20402	1.33509	3.52e-05	0.00664624	NM_011743.2	NM_011743.2	H3a; Cd-1; Sh3bp3; D2Dcr28; sirm
ILMN_2499166	Tmem65	74868	-2.13236	3.53e-05	0.00664624	NM_175212.4	NM_175212.4	2610029O13Rik; 4930438D12Rik
ILMN_1214871	Cdkn1a	12575	-1.50697	3.54e-05	0.00664624	NM_007669.2	NM_007669.2	mda6; p21Cip1; P21; Cdkn1; p21WAF; Waf1; SDI1; CIP1; CDKI; CAP20
ILMN_2600779	Ihpk3	271424	-1.80222	3.56e-05	0.00664624	NM_173027.1	NM_173027.1	D830007E07Rik
ILMN_2626114	Rab3ip	216363	-1.60627	3.56e-05	0.00664624	NM_001003950.2	NM_001003950.2	MGC90794; Gtpat12; Rabin3; B230311A06
ILMN_1214703	Nme7	171567	-1.79897	3.62e-05	0.00671022	NM_138314.1	NM_138314.1	Nm23-M7; D530024H21Rik; Nm23-r7
ILMN_2715400	Tef	21685	2.08909	3.63e-05	0.00671022	NM_153484.2	NM_153484.2	2310028D20Rik
ILMN_2600928	Ovgp1	12659	-1.46639	3.66e-05	0.00675302	NM_007696.2	NM_007696.2	Chit5; AU016433; AU019448; OGP; MOGP; 120kDa; muc9
ILMN_2675033	Slc9a7	236727	1.53235	3.7e-05	0.00679021	NM_177353.3	NM_177353.3	NHE7; A530087D17Rik
ILMN_2719036	Vash2	226841	1.34228	3.84e-05	0.0070203	NM_144879.1	NM_144879.1	MGC38004; B130052G07Rik
ILMN_2423843	Cdh13	12554	-1.50698	3.87e-05	0.00704823	NM_019707.2	NM_019707.2	4932416G01Rik; Cdht; T-cadherin; Tcad
ILMN_1216443	LOC383741	NA	1.6431	3.93e-05	0.00710418	XM_357219.1	XM_357219.1
ILMN_2654700	Drp2	13497	1.33682	3.94e-05	0.00710418	NM_010078.1	NM_010078.1	AW495265; MGC159050; MGC159048
ILMN_2596230	2410014A08Rik	109154	1.58843	3.96e-05	0.00710994	NM_175403.2	NM_175403.2	mKIAA0152; AI850530; ESTM19; X83352
ILMN_1242013	Uck2	80914	1.46397	4.1e-05	0.00731842	NM_030724.1	NM_030724.1	UK; AI481316; AU020720; UMK; TSA903; Umpk; AU018180; AA407809
ILMN_1255823	Higd2a	67044	-1.40656	4.16e-05	0.00741	NM_025933.1	NM_025933.1	2010110M21Rik; AA690237
ILMN_2667974	Cugbp1	13046	1.41455	4.28e-05	0.00754501	NM_017368.2	NM_017368.2	CUGBP; NAB50; HNAB50; D2Wsu101e; Brunol2; CUG-BP; 1600010O03Rik; AA407467; CUG-BP1
ILMN_1259075	Nme7	171567	-1.44548	4.29e-05	0.00754501	NM_138314.1	NM_138314.1	Nm23-M7; D530024H21Rik; Nm23-r7
ILMN_2692615	Tgm2	21817	-1.43147	4.3e-05	0.00754501	NM_009373.3	NM_009373.3	tTGas; G[a]h; tTG; TG2
ILMN_1220239	4921517B04Rik	70892	1.69494	4.34e-05	0.00758379	XM_980118.1	XM_980118.1
ILMN_1228330	Plcl2	224860	-1.41445	4.37e-05	0.00760875	NM_013880.1	NM_013880.1	Plce2; mKIAA1092; PLC-L2
ILMN_1223381	Padi2	18600	-2.59401	4.45e-05	0.00771554	NM_008812.1	NM_008812.1	Pdi; Pdi2; mKIAA0994
ILMN_2750912	Fyco1	17281	-1.48457	4.56e-05	0.00783622	NM_148925.1	NM_148925.1	RUFY3; ZFYVE7; Mem2; 2810409M01Rik
ILMN_1232237	Ciapin1	109006	1.68242	4.57e-05	0.00783622	NM_134141.4	NM_134141.4	2810413N20Rik; MGC29983; AA617265; AU021794; anamorsin
ILMN_1220166	Slc9a2	NA	-1.76425	4.62e-05	0.00788767		XM_129721
ILMN_2776209	Acadm	NA	-1.44452	4.64e-05	0.00789263		NM_007382
ILMN_2637165	2310001H17Rik	NA	-1.54046	4.71e-05	0.00798937		XM_489155
ILMN_2668124	Amy2-1	109960	-2.61277	4.74e-05	0.0080133	NM_001042712.1	NM_001042712.1
ILMN_1245875	1520401A03Rik	320309	1.53998	5.13e-05	0.00856896	XM_988528.1	XM_988528.1
ILMN_2645133	Tmem179	104885	1.78667	5.16e-05	0.00857186	NM_178915.3	NM_178915.3	AI839735
ILMN_1217442	LOC674611	674611	-1.44866	5.2e-05	0.00857186	XM_980150.1	XM_980150.1
ILMN_1238426	B230210A04Rik	NA	1.57099	5.2e-05	0.00857186		AK045553
ILMN_2628488	Pick1	18693	-1.34909	5.41e-05	0.0088305	NM_001045558.1	NM_001045558.1	Prkcabp
ILMN_1215136	Scn3b	235281	1.63003	5.49e-05	0.00891558	NM_178227.2	NM_178227.2	4833414B02Rik; Scnb3; 1110001K16Rik
ILMN_2490127	Ttl	69737	2.04201	5.53e-05	0.00894457	NM_027192.1	NM_027192.1	2700049H19Rik; AI848570; 2410003M22Rik
ILMN_2694884	Dnaic1	68922	-2.61767	5.54e-05	0.00894457	NM_175138.2	NM_175138.2	BB124644; 1110066F04Rik
ILMN_2553230	LOC544864	544864	-1.3319	5.7e-05	0.00913175	XM_974939.1	XM_974939.1
ILMN_1239188	Dnajb6	23950	1.67907	5.76e-05	0.00916666	NM_001037941.1	NM_001037941.1	Mrj; MGC102124; mDj4
ILMN_1219128	Tmem16e	233246	-1.8456	5.97e-05	0.00943238	NM_177694.5	NM_177694.5	Gdd1; 9330162L24
ILMN_1219933	LOC669042	669042	-1.94569	6.2e-05	0.00972572	XM_972708.1	XM_972708.1
ILMN_1259035	Wbscr14	NA	-3.28807	6.2e-05	0.00972572	NM_021455.2	NM_021455.2
ILMN_1222170	Mapk12	29857	-1.36372	6.21e-05	0.00972572	NM_013871.2	NM_013871.2	Erk6; P38gamma; Sapk3; Prkm12; AW123708
ILMN_1248577	1700016A15Rik	NA	-1.4662	6.28e-05	0.00976173	XM_127067.4	XM_127067.4
ILMN_2751854	Ndrg4	234593	-1.48045	6.4e-05	0.00991034	NM_145602.2	NM_145602.2	MGC7067; Ndr1-rs; Ndr4; SMAP-8; D8Bwg1337e; R74996
ILMN_1256640	Zfpm2	22762	1.39315	6.51e-05	0.00998006	NM_011766.2	NM_011766.2	FOG2; B330005D23Rik; FOG-2
ILMN_2652482	Dfna5h	54722	-1.78984	6.59e-05	0.0100037	NM_018769.1	NM_018769.1	4932441K13Rik; 2310037D07Rik; DFNA5; Fin15
ILMN_2734007	BC026590	230234	1.37496	6.69e-05	0.0100697	NM_001081420.1	NM_001081420.1
ILMN_2635122	LOC669709	669709	1.38133	6.76e-05	0.0101351	XM_980762.1	XM_980762.1
ILMN_2776283	Tcea3	NA	-1.34731	6.78e-05	0.0101351		NM_011542
ILMN_2738001	Plekhb1	27276	-1.47288	6.86e-05	0.0102156	NM_013746.1	NM_013746.1	AI315628; PHR1; Phret1; evt-1
ILMN_1256019	Acadm	11364	-1.48269	6.89e-05	0.0102386	NM_007382.1	NM_007382.1	AU018656; MCAD
ILMN_2598374	Ccdc92	215707	-1.51893	7.22e-05	0.0106523	NM_144819.2	NM_144819.2	MGC38387; D5Bwg0834e; AW050178
ILMN_1216920	Ccdc50	67501	1.48378	7.27e-05	0.0106742	NM_001025615.1	NM_001025615.1	C3orf6; AW048328; 2610529H08Rik
ILMN_2435584	scl0001978.1_6	NA	1.79409	7.31e-05	0.0106742	AK050665.1	AK050665.1
ILMN_1228922	Napg	108123	1.46947	7.32e-05	0.0106742	NM_028017.1	NM_028017.1	SNARE; 2400003O04Rik
ILMN_2482178	Ociad2	433904	-1.4296	7.32e-05	0.0106742	NM_026950.3	NM_026950.3	MGC51598; 1810027I20Rik
ILMN_2687905	Msi2	76626	1.51011	7.44e-05	0.0108156	NM_054043.3	NM_054043.3	AW489193; MGC130496; 1700105C15Rik; AI451722; Msi2h; MGC118040; AI563628
ILMN_2652492	Hsd11b1	15483	-1.94612	7.75e-05	0.011188	NM_001044751.1	NM_001044751.1
ILMN_2675029	Slc4a3	20536	-1.35508	7.95e-05	0.0114144	NM_009208.1	NM_009208.1	Ae3; A930038D23Rik
ILMN_2637742	Padi1	18599	-1.7455	7.95e-05	0.0114144	NM_011059.2	NM_011059.2	AV236283; Pdi1
ILMN_1246390	Slc20a2	20516	-1.33247	8.08e-05	0.0115635	NM_011394.1	NM_011394.1	MolPit2; Ram-1; Ram1; Pit2; Pit-2
ILMN_2711267	Krt18	16668	-1.86102	8.12e-05	0.011583	NM_010664.1	NM_010664.1	Krt1-18; K18; CK18; Endo B
ILMN_1228488	Gan	209239	1.53081	8.15e-05	0.0115878	NM_001081151.1	NM_001081151.1	gigaxonin; A330045G18
ILMN_1235230	Pdlim3	53318	-1.38148	8.22e-05	0.0116602	NM_016798.2	NM_016798.2	AI463105; Actn2lp; ALP
ILMN_2644415	Pacsin1	23969	-1.67896	8.27e-05	0.0116946	NM_011861.1	NM_011861.1	A830061D09Rik; H74; syndapin; mKIAA1379
ILMN_1213134	Ttc18	76670	-1.89267	8.33e-05	0.0117399	XM_127606.7	XM_127606.7
ILMN_1247758	2610034E01Rik	NA	1.58233	8.37e-05	0.0117645
ILMN_1247626	As3mt	57344	-1.48195	8.65e-05	0.0120455	NM_020577.2	NM_020577.2	2310045H08Rik; Cyt19
ILMN_1249239	4631410M14Rik	NA	2.28675	8.76e-05	0.0121654		AK028460
ILMN_1235322	D230010H24Rik	NA	1.77138	8.8e-05	0.0121785		AK084225
ILMN_2707188	Map3k7	26409	1.50511	8.83e-05	0.0121785	NM_172688.1	NM_172688.1	B430101B05; Tak1; C87327
ILMN_1218451	Gan	209239	1.78871	8.93e-05	0.0122845	XM_001001760.1	XM_001001760.1
ILMN_1237959	Nisch	NA	1.47973	9.11e-05	0.0124343		AK004628
ILMN_1241237	5830420C15Rik	NA	1.39866	9.11e-05	0.0124343		AK030841
ILMN_2589768	Htr2b	15559	1.54824	9.12e-05	0.0124343	NM_008311.2	NM_008311.2	5-HT2B; AJ012488; AV377389
ILMN_1232084	Txndc13	52837	1.41287	9.31e-05	0.01266	NM_029148.1	NM_029148.1	mKIAA1162; D2Bwg1356e; 4930500L08Rik; 2810417D04Rik; AW046784; AI843224
ILMN_1250097	Uck2	80914	1.53126	9.44e-05	0.0128003	NM_030724.1	NM_030724.1	UK; AI481316; AU020720; UMK; TSA903; Umpk; AU018180; AA407809
ILMN_1247343	Lmcd1	30937	-1.46146	9.55e-05	0.0129164	NM_144799.1	NM_144799.1	MGC29184; AW455500; dyxin; AW553074
ILMN_2460692	Bves	NA	-1.34425	9.63e-05	0.012979		NM_024285
ILMN_2744469	8030451F13Rik	109272	-1.43356	9.72e-05	0.0130451	NM_175418.3	NM_175418.3
ILMN_1227817	Ank3	11735	-1.4838	9.76e-05	0.0130451	NM_009670.4	NM_009670.4	Ankyrin-3; AnkG; 2900054D09Rik; AI314020; Ank-3; MGC14049
ILMN_2735775	Gp2	67133	-1.43367	9.8e-05	0.0130559	NM_025989.1	NM_025989.1	2310037I18Rik; AV060639; MGC141315
ILMN_1234582	Usp29	NA	1.65771	9.98e-05	0.0132639	NM_021323.1	NM_021323.1
ILMN_2711045	Sirt5	68346	-1.46685	0.000101362	0.0133933	NM_178848.3	NM_178848.3	1500032M05Rik; AV001953; 0610012J09Rik
ILMN_2497853	1110018N20Rik	NA	1.37342	0.000102417	0.0134944
ILMN_1220923	2700069A02Rik	NA	-1.39052	0.000104305	0.0136089		AK076066
ILMN_2434235	Taok1	216965	1.51431	0.000104311	0.0136089	NM_144825.2	NM_144825.2	2810468K05Rik; D130018F14Rik; AU020252; MGC29021; mKIAA1361
ILMN_2426249	Smurf2	66313	1.37989	0.000104453	0.0136089	XM_988463.1	XM_988463.1
ILMN_1228808	Rasgrp4	233046	-1.3257	0.000105397	0.0136772	NM_145149.2	NM_145149.2
ILMN_1258350	9030407P20Rik	NA	1.70293	0.000105563	0.0136772
ILMN_2491831	D11Bwg0414e	NA	1.41641	0.000107175	0.0138476
ILMN_2658153	Zcchc17	619605	-1.32363	0.000108856	0.0139275	NM_153160.2	NM_153160.2	pS1D; pNO40; 2810055E05Rik; HSPC251; LDC4
ILMN_1221292	Rdh5	19682	-1.61074	0.000108885	0.0139275	NM_134006.4	NM_134006.4	9-cis; AI987873; RDH4; cRDH
ILMN_1249289	Tspan12	269831	-1.34109	0.000109254	0.0139275	NM_173007.1	NM_173007.1	AI426782; AW111457; 9030619E17; Tm4sf12; AI663988
ILMN_2458053	5930412G12Rik	NA	-1.60536	0.000109771	0.013951
ILMN_2774161	Hsd11b1	15483	-1.75214	0.00011022	0.0139701	NM_001044751.1	NM_001044751.1
ILMN_2479566	A130015J22Rik	NA	1.98562	0.000112384	0.0141292
ILMN_2713060	2900046G09Rik	78408	-1.58333	0.000114163	0.0143142	NM_133778.1	NM_133778.1
ILMN_1220732	Scn1b	20266	-1.50669	0.000115159	0.0143619	NM_011322.2	NM_011322.2
ILMN_2591842	Catsper4	329954	-1.60192	0.000118241	0.0146624	NM_177866.2	NM_177866.2	MGC124305; 4933412L05; MGC124306
ILMN_2643343	Ctf2	244218	-1.42935	0.000119683	0.0147681	NM_198858.1	NM_198858.1	Gm494; NP
ILMN_1236196	Opn3	13603	2.18073	0.000120397	0.0147837	NM_010098.2	NM_010098.2	MGC124138; Ecpn; ERO
ILMN_1248740	Sema3f	20350	-1.46509	0.000120442	0.0147837	NM_011349.2	NM_011349.2	Semak; Sema IV; Sema4
ILMN_1238648	Tbc1d4	210789	-1.69138	0.000120835	0.014793	XM_919052.2	XM_919052.2
ILMN_1242378	AI848100	226551	1.4961	0.000124197	0.0150943	XM_917085.2	XM_917085.2
ILMN_2682674	BC039632	330657	-1.51386	0.000124268	0.0150943	XM_986159.1	XM_986159.1
ILMN_1255263	Scamp5	56807	1.98838	0.000126821	0.0153645	NM_020270.2	NM_020270.2	Sc5; AI426171; AW558254
ILMN_2767979	Cugbp1	13046	1.41412	0.000127612	0.0154202	NM_017368.2	NM_017368.2	CUGBP; NAB50; HNAB50; D2Wsu101e; Brunol2; CUG-BP; 1600010O03Rik; AA407467; CUG-BP1
ILMN_1253039	Mrs2l	380836	1.52659	0.000128749	0.0155174	NM_001013389.1	NM_001013389.1	RPT; Gm902; HPT; MRS2
ILMN_1244409	Cmtm4	97487	1.33656	0.000129626	0.0155829	NM_153582.4	NM_153582.4	D19397; MGC30490; Cklfsf4
ILMN_2752994	Fbxo32	67731	-2.71328	0.000134794	0.016121	NM_026346.1	NM_026346.1	ATROGIN1; MAFbx; 4833442G10Rik; atrogin-1
ILMN_2702163	Abca5	217265	1.44358	0.000137176	0.0163639	NM_147219.1	NM_147219.1	mKIAA1888; B930033A02Rik; ABC13
ILMN_1245587	Myog	17928	1.38611	0.000137681	0.0163823	NM_031189.1	NM_031189.1	MYF4; myo
ILMN_1221763	2900046C06Rik	NA	1.52565	0.000138931	0.0164889
ILMN_2419572	Map3k9	338372	1.81055	0.000140574	0.0166417	XM_974511.1	XM_974511.1
ILMN_1242093	A230005G17Rik	NA	-1.4508	0.000141552	0.0166964		AK038411
ILMN_1212809	C530038F07Rik	NA	1.99881	0.000141753	0.0166964		AK083047
ILMN_1252057	Fbxo31	76454	-1.41086	0.000144086	0.0168782	NM_133765.2	NM_133765.2	2310046N15Rik; Fbxo14; Fbx14
ILMN_2510694	Nme7	171567	-1.41167	0.000144399	0.0168782	NM_138314.1	NM_138314.1	Nm23-M7; D530024H21Rik; Nm23-r7
ILMN_2463583	C030009J22Rik	NA	-2.01904	0.000144743	0.0168782
ILMN_1258943	Alkbh8	67667	-1.8864	0.000145714	0.0169261	NM_026303.1	NM_026303.1	Abh8; 9430088N01Rik; 8030431D03Rik; MGC10235; 4930562C03Rik
ILMN_2528554	EG624866	624866	1.34255	0.00014588	0.0169261	NM_001037923.1	NM_001037923.1
ILMN_1245417	B130017I01Rik	NA	1.37989	0.000148259	0.017117		NM_172525
ILMN_2745614	1810015C04Rik	66270	-1.54217	0.000149279	0.0171528	NM_025459.2	NM_025459.2	AU015349
ILMN_2479535	2210408E11Rik	NA	-1.82812	0.000149305	0.0171528
ILMN_1215515	4933411E08Rik	NA	1.64376	0.000150807	0.0171796
ILMN_2698221	Bean	65115	1.41983	0.000151011	0.0171796	XM_486154.4	XM_486154.4
ILMN_2709279	Tmem180	75146	-1.48275	0.000151703	0.0171796	NM_029186.2	NM_029186.2	4930538D17Rik; 4930449A08Rik
ILMN_2706819	Rasl11b	68939	1.4288	0.000151749	0.0171796	NM_026878.1	NM_026878.1	1190017B18Rik; MGC103217
ILMN_1253725	Blnk	17060	-1.56423	0.000152849	0.0172623	NM_008528.4	NM_008528.4	Ly57; SLP-65; Bca; BASH; Lyw-57; Ly-57
ILMN_2464881	2310043M15Rik	NA	1.91148	0.000154339	0.017371
ILMN_2606824	Cmah	NA	2.35253	0.000154556	0.017371	NM_007717.1	NM_007717.1
ILMN_2708303	Actn3	11474	-1.61661	0.000156042	0.0174959	NM_013456.1	NM_013456.1	MGC132876
ILMN_2612415	Mgea6	217615	-1.68663	0.000159396	0.0177296	NM_146034.2	NM_146034.2	MEA6; D12Bwg0579e; Mgea; MGC30562
ILMN_2607557	9130218E19Rik	NA	-2.25045	0.000159512	0.0177296	XM_358331.1	XM_358331.1
ILMN_1256369	Lynx1	23936	-1.44482	0.00015978	0.0177296	NM_011838.2	NM_011838.2	AI838844
ILMN_2442157	2310008N11Rik	NA	-1.942	0.000163178	0.0179932
ILMN_1249598	Cyld	74256	1.27074	0.000163633	0.0180007	NM_173369.1	NM_173369.1	2010013M14Rik; 2900009M21Rik; mKIAA0849; C130039D01Rik; CDMT; EAC; CYLD1
ILMN_2692636	Sort1	20661	1.63354	0.000165973	0.0181724	NM_019972.2	NM_019972.2	Ntr3; Ntsr3; AI852375; 2900053A11Rik
ILMN_2612915	Kcnn3	140493	1.7909	0.000167475	0.018269	NM_080466.1	NM_080466.1	SKCA3; MGC123422; MGC123421; SK3
ILMN_1260381	Cyld	74256	1.35694	0.000167638	0.018269	NM_173369.1	NM_173369.1	2010013M14Rik; 2900009M21Rik; mKIAA0849; C130039D01Rik; CDMT; EAC; CYLD1
ILMN_1222744	Sgcg	24053	-1.63431	0.000172873	0.0187301	NM_011892.3	NM_011892.3	35kDa; gamma-SG; AI642964; 5430420E18Rik
ILMN_2755936	Rasl11a	68895	1.86098	0.000174169	0.018805	NM_026864.1	NM_026864.1	MGC144485; AI852031; 1110065D03Rik
ILMN_1245948	Eps15-rs	NA	1.47754	0.000174602	0.0188082		AK036728
ILMN_1228961	Abi2	329165	-1.67847	0.000176332	0.0189508	NM_198127.1	NM_198127.1	AI839867; 8430425M24Rik; C130078H13; MGC90855; MGC90836
ILMN_1236176	B230312C02Rik	NA	-1.6424	0.000182492	0.0195229	XM_205860.2	XM_205860.2
ILMN_2685291	A2bp1	268859	-1.3345	0.000183681	0.0196052	NM_183188.1	NM_183188.1	A2bp; Hrnbp1; fox-1
ILMN_2761968	Eya3	14050	-1.6487	0.000184549	0.0196528	NM_211357.1	NM_211357.1	AI844637
ILMN_2441785	Zfp286	192651	-1.6604	0.000189862	0.0201266	NM_138949.3	NM_138949.3	BC027023; MGC39058; RP23-59B16.5
ILMN_2626401	Amotl1	75723	-1.35623	0.000193559	0.0204721	XM_973190.1	XM_973190.1
ILMN_2501026	Dnajc5	NA	1.38292	0.000195544	0.0206309		NM_016775
ILMN_2523953	1100001J08Rik	NA	1.4308	0.000195946	0.0206309	XM_126505.1	XM_126505.1
ILMN_2512140	Arhgap20	NA	1.51918	0.000199423	0.0209497		NM_175535
ILMN_1245673	Tmem38a	74166	-1.39763	0.000201006	0.0210686	NM_144534.1	NM_144534.1	1110001E17Rik; AI413399
ILMN_1253724	Enah	13800	1.35091	0.00020574	0.0213858	NM_010135.1	NM_010135.1	AI464316; Ndpp1; WBP8; AW045240; Mena
ILMN_2742136	Mfsd3	69572	-1.38469	0.00020579	0.0213858	NM_027122.2	NM_027122.2	2310010G13Rik
ILMN_2742667	C1galt1	94192	1.41177	0.000205866	0.0213858	NM_052993.2	NM_052993.2	2210410E06Rik; T-synthase; AV284120
ILMN_2771000	Dnase2a	NA	-1.72637	0.000207905	0.0215495		NM_010062
ILMN_1219182	5930438M14	NA	-1.63861	0.000209264	0.0216423
ILMN_1218384	Nfic	18029	-1.3305	0.000210118	0.0216826	NM_026756.2	NM_026756.2	NF1-C; AA589446; 1500041O16Rik; 1110019L22Rik; AI746521
ILMN_1257759	Tnrc6b	213988	-1.60444	0.000212773	0.0219081	NM_144812.2	NM_144812.2	MGC28739; D230019K20Rik; A730065C02Rik; 2700090M07Rik
ILMN_2630993	Ppap2b	67916	-1.33847	0.000220283	0.0226179	NM_080555.2	NM_080555.2	Ppab2b; D4Bwg1535e; AV025606; Lpp3; 1110003O22Rik; D4Bwg0538e; 2610002D05Rik
ILMN_2501929	Ptprd	19266	1.29272	0.000220977	0.0226179	NM_011211.2	NM_011211.2	MGC113757; B230219D21Rik; MGC36851; 3000002J10Rik; 1110002J03Rik
ILMN_2592571	ORF28	246738	-1.94547	0.000221122	0.0226179	NM_138664.1	NM_138664.1	BC020175; MGC27620
ILMN_2664660	Aldh5a1	214579	1.43762	0.000222275	0.0226861	NM_172532.1	NM_172532.1	Ssdh1; 6330403E24Rik; D630032B01Rik; Ahd-1; Ahd1
ILMN_1232378	Glo1	109801	-1.25399	0.000225858	0.0229227	NM_025374.2	NM_025374.2	AW550643; GLY1; Glo-1r; Qglo; Glo-1s; Glo1-s; 1110008E19Rik; 2510049H23Rik; Glo-1; Glo1-r; 0610009E22Rik
ILMN_1234746	AI790298	NA	-1.55083	0.000226067	0.0229227	NM_134148.1	NM_134148.1
ILMN_2657421	Phkb	102093	-1.49164	0.000228659	0.023017	NM_199446.1	NM_199446.1	MGC62514; AI463271
ILMN_1252812	Dusp23	NA	-1.32503	0.000228849	0.023017		XM_129566
ILMN_2449675	LOC633081	633081	-1.41679	0.000228971	0.023017	XM_921095.2	XM_921095.2
ILMN_2444264	MJ-250-11_13	NA	1.44466	0.000230737	0.0231446
ILMN_1239825	Rras2	66922	1.44746	0.000237467	0.0237177	NM_025846.1	NM_025846.1	C86394; 2610016H24Rik; TC21
ILMN_2619156	Kcna7	16495	-2.14958	0.000238413	0.0237197	NM_010596.2	NM_010596.2	Kv1.7
ILMN_2770759	Cdk2	12566	1.44999	0.000238503	0.0237197	NM_016756.2	NM_016756.2	A630093N05Rik
ILMN_2430906	Klf9	16601	-1.58839	0.000244016	0.0241164	XM_988516.1	XM_988516.1
ILMN_2697127	Zdhhc24	70605	1.6023	0.000244561	0.0241164	NM_027476.1	NM_027476.1	5730496N17Rik; Leng4
ILMN_1213978	Ptpro	19277	-2.26152	0.000246518	0.024207	NM_011216.2	NM_011216.2	GLEPP1; PTPROt; PTP-phi; PTP-BK; PTP-U2
ILMN_2717011	Bik	12124	-1.87174	0.000248004	0.0243018	NM_007546.2	NM_007546.2	Nbk; Blk; Biklk
ILMN_3163403	Ate1	11907	1.34067	0.000248894	0.0243379	NM_001029895.2	NM_001029895.2	AI225793; AW547406
ILMN_1258450	Setd7	73251	2.57118	0.000250246	0.0244188	NM_080793.3	NM_080793.3	1600028F23Rik; Set7; mKIAA1717
ILMN_1218470	Cdk2	12566	1.28948	0.000252875	0.0245913	NM_016756.2	NM_016756.2	A630093N05Rik
ILMN_2636110	Sgol2	68549	1.33624	0.000253068	0.0245913	NM_199007.1	NM_199007.1	D1Ertd8e; AV008062; 4932411A20Rik; 5730576N04Rik; Tripin; 1110007N04Rik; AU018846
ILMN_1252074	1700027M01Rik	NA	1.37268	0.000254325	0.0246621		NM_023544
ILMN_2710229	Ccng1	12450	1.43615	0.000256047	0.0247263	NM_009831.2	NM_009831.2	AI314029
ILMN_2707079	Sirt5	68346	-1.53535	0.000257342	0.0248	NM_178848.3	NM_178848.3	1500032M05Rik; AV001953; 0610012J09Rik
ILMN_1224423	D7Ertd715e	NA	1.89681	0.000264187	0.0253549
ILMN_2694907	Myl1	17901	-1.41619	0.000265905	0.0254674	NM_021285.1	NM_021285.1	Mylf; AI325107; MLC1f; MLC3f
ILMN_2696026	Npr2	230103	-1.34128	0.000268311	0.0256451	NM_173788.3	NM_173788.3	cn; GC-B2; GC-B3; GC-B; mNPR-B
ILMN_1225252	Asb8	78541	-1.32351	0.000268905	0.0256493	NM_030121.2	NM_030121.2	C430011H06Rik; AI788835; 4930539L19Rik
ILMN_1244036	Zmynd17	74843	-1.51936	0.000270711	0.025751	XM_907249.2	XM_907249.2
ILMN_2474596	Mllt3	70122	-1.81889	0.000272672	0.0258501	NM_029931.2	NM_029931.2	D4Ertd321e; 2610012I03Rik; 2210011H10Rik; Af9; 3830408D16Rik
ILMN_2463070	C130026L21Rik	NA	1.50681	0.000274964	0.0260145		NM_177875
ILMN_1240590	Necap1	67602	1.36707	0.000277303	0.0261591	NM_026267.1	NM_026267.1	mFLJ00061; FLJ00061; 1200016B17Rik; AI747569
ILMN_1258158	Aldh6a1	104776	-1.34969	0.000277614	0.0261591	NM_134042.1	NM_134042.1	MGC37325; AI314632; 1110038I05Rik
ILMN_1253420	Psme4	103554	-1.35555	0.000278262	0.0261673	NM_134013.3	NM_134013.3	AA409398; TEMO; AU041366; KIAA0077; mKIAA0077
ILMN_1238542	2810405K02Rik	66469	-1.31953	0.000280924	0.0263152	NM_025582.2	NM_025582.2	AI836168
ILMN_1238777	Pnmt	18948	-2.35441	0.000280963	0.0263152	NM_008890.1	NM_008890.1	Pent
ILMN_2715712	2310040C09Rik	69640	-2.37598	0.000285698	0.0266516	NM_178618.3	NM_178618.3	AI506990; RP23-278F12.4
ILMN_2662160	Impa2	114663	-1.54997	0.000287783	0.0267607	NM_053261.2	NM_053261.2	AI326924; AW259601; 2210415D20Rik
ILMN_1238702	4930512H18Rik	NA	-1.71846	0.000288014	0.0267607
ILMN_1222324	Terf2	NA	1.57745	0.000290461	0.0269344		AK042508
ILMN_1260506	Pea15	18611	1.34943	0.000293964	0.0272051	NM_011063.2	NM_011063.2	Pkcs15; PEA-15; Mat1
ILMN_2624749	Ankrd10	102334	-1.46027	0.000300638	0.0277128	NM_133971.1	NM_133971.1	4833425P12Rik; AW549277
ILMN_1258275	3830421F03Rik	NA	1.43773	0.000305518	0.028107		AK014446
ILMN_2700265	Pex11a	18631	-1.30367	0.000310482	0.0285075	NM_011068.1	NM_011068.1	PEX11alpha
ILMN_1248006	LOC216501	NA	1.58179	0.000313134	0.0286945	XM_125931.1	XM_125931.1
ILMN_2503318	Vdp	56041	-1.29659	0.000317222	0.0290031	NM_019490.1	NM_019490.1	115kDa; TAP
ILMN_2635968	Mfsd8	72175	-1.6578	0.000317745	0.0290031	NM_028140.2	NM_028140.2	MGC132950; MGC132949; AI836898; 2810423E13Rik
ILMN_1223018	Sgsh	27029	-2.53283	0.000322613	0.0293899	NM_018822.3	NM_018822.3	4632406A19Rik
ILMN_1256634	9530051E16Rik	NA	1.52942	0.000323856	0.0294216		AK079246
ILMN_2739266	8030451F13Rik	109272	-1.9279	0.000324765	0.0294216	NM_175418.3	NM_175418.3
ILMN_3163163	A430078G23Rik	319493	1.70503	0.000324853	0.0294216	XM_973157.1	XM_973157.1
ILMN_1240921	Socs4	67296	1.84829	0.000327647	0.0295186	NM_080843.2	NM_080843.2	AU015727; MGC143730; AU015859; A730004F22Rik; Socs7; AI427843; MGC143731; 3110032M18Rik
ILMN_1232900	2310001H12Rik	69504	1.32554	0.000328039	0.0295186	XM_901486.2	XM_901486.2
ILMN_1227593	Frat1	14296	-1.86477	0.000329006	0.0295186	NM_008043.2	NM_008043.2	AW060382
ILMN_1231379	Msln	56047	1.34888	0.000329089	0.0295186	NM_018857.1	NM_018857.1	MPF
ILMN_1243615	BC021523	223752	-2.25483	0.000333608	0.0298093	NM_172611.1	NM_172611.1	9930016O13
ILMN_1230668	Rsc1a1	69994	1.35663	0.000336271	0.0299898	NM_023544.4	NM_023544.4	1700027M01Rik; RS1; mRS1
ILMN_2663577	Cd99l2	171486	-1.31249	0.000338238	0.0300843	NM_138309.2	NM_138309.2	Mic2l1; AW548191; Xap89
ILMN_1241039	2510042H12Rik	NA	1.71885	0.00033862	0.0300843		AK011092
ILMN_2588815	Pgam2	56012	-1.30699	0.000343173	0.0304308	NM_018870.2	NM_018870.2
ILMN_2690575	Pcbd1	13180	-1.37145	0.000344128	0.0304576	NM_025273.1	NM_025273.1	Pcbd; Dcoh
ILMN_3162143	1190007F08Rik	68859	1.30038	0.000345893	0.0305558	NM_001033144.1	NM_001033144.1	2700009I11Rik; 0610011H04Rik
ILMN_1250849	1190002N15Rik	68861	1.25958	0.000349686	0.0308325	NM_001033145.2	NM_001033145.2
ILMN_2719001	Ercc8	71991	1.3594	0.000350593	0.0308541	NM_028042.2	NM_028042.2	Ckn1; B130065P18Rik; 2810431L23Rik; Csa; 4631412O06Rik; 2410022P04Rik
ILMN_2606443	Arpp21	NA	-1.85879	0.000354035	0.0310984		BC053001
ILMN_2493040	9930016F01Rik	NA	-1.32699	0.000354925	0.031118		NM_173769
ILMN_1230977	Pgm2	NA	-1.31347	0.000363353	0.0317012		NM_028132
ILMN_2687547	Sdpr	20324	1.3494	0.000364191	0.0317012	NM_138741.1	NM_138741.1
ILMN_1237234	Tarsl2	272396	-1.45749	0.000364296	0.0317012	NM_172310.1	NM_172310.1	MGC31414; A530046H20Rik
ILMN_2679128	Sh3bgr	50795	-1.77132	0.000365089	0.0317075	NM_015825.2	NM_015825.2	5430437A18Rik
ILMN_2419561	E430012K20Rik	NA	1.35049	0.000365728	0.0317075		XM_130845
ILMN_2715893	Fbxo32	67731	-1.57744	0.000368063	0.0317918	NM_026346.1	NM_026346.1	ATROGIN1; MAFbx; 4833442G10Rik; atrogin-1
ILMN_2659617	Epn2	13855	-1.24096	0.000368944	0.031809	XM_992228.1	XM_992228.1
ILMN_2765032	Kcnn4	16534	-1.49062	0.000370568	0.03189	NM_008433.2	NM_008433.2	IK1; SK4; KCA4; IKCA1; mIKCa1
ILMN_2590861	Sub1	20024	-1.27441	0.000373001	0.0320403	NM_011294.3	NM_011294.3	P9; AI842364; Rpo2tc1; P15; Pc4
ILMN_2598648	5230400G24Rik	75734	1.93021	0.000374371	0.0320759	NM_029409.2	NM_029409.2	AI314724
ILMN_1224279	Mall	228576	1.67545	0.000374791	0.0320759	NM_145532.2	NM_145532.2	MGC19097; BC012256; BENE
ILMN_2741639	2310076O14Rik	NA	-1.55276	0.000376197	0.0321373		XM_484487
ILMN_1243003	R3hdm1	226412	1.3089	0.000377228	0.0321665	NM_181750.2	NM_181750.2	R3hdm
ILMN_1227058	Art5	11875	-1.41183	0.000381993	0.0324492	NM_007491.1	NM_007491.1	MGC151200; MGC151226; Yac-2
ILMN_2507969	Kpna6	16650	1.64515	0.000383114	0.0324492	NM_008468.2	NM_008468.2	NPI-2; IPOA7; Kpna5
ILMN_2551668	Cla3	NA	1.50945	0.000383327	0.0324492		AK088401
ILMN_1260334	Ammecr1	NA	1.30457	0.000384334	0.0324755		NM_019496
ILMN_1256171	Tmem63b	224807	-1.33995	0.000385835	0.0325434	NM_198167.1	NM_198167.1	BC026370
ILMN_2617256	Ms4a10	69826	2.3216	0.000390225	0.0328543	NM_023529.2	NM_023529.2	2010001N17Rik
ILMN_1223401	Pnrc2	52830	-1.72169	0.000392583	0.0328883	NM_026383.1	NM_026383.1	MGC11707; D4Bwg0593e; 0610011E17Rik
ILMN_2726837	Nppb	18158	4.98494	0.000392745	0.0328883	NM_008726.2	NM_008726.2	AA408272; BNP
ILMN_1213102	IGKV13-71-1_AJ132673_Ig_kappa_variable_13-71-1_21	NA	-1.6582	0.000397197	0.0332016
ILMN_2532865	Gm166	233899	-1.30728	0.000400608	0.0334267	NM_001033040.1	NM_001033040.1
ILMN_2759114	Cmtm4	97487	1.40703	0.000404216	0.0336676	NM_153582.4	NM_153582.4	D19397; MGC30490; Cklfsf4
ILMN_2518785	E230025E14Rik	NA	1.28495	0.000410974	0.0341303
ILMN_2665609	Baiap2l1	66898	1.34381	0.000411967	0.0341303	NM_025833.3	NM_025833.3	1300006M19Rik; AI585895
ILMN_1222281	LOC670166	670166	1.41911	0.000414125	0.0342483	XR_002838.1	XR_002838.1
ILMN_1224207	Plekhk1	170799	-1.67779	0.000415863	0.0342717	NM_001081346.1	NM_001081346.1	B130039D23Rik; RTKN2; Mbf
ILMN_1217378	Pts	19286	1.31075	0.000415878	0.0342717	NM_011220.2	NM_011220.2	PTPS
ILMN_2573651	A730013H24Rik	NA	-1.44487	0.00042117	0.0346162		AK042649
ILMN_2628940	Lmcd1	30937	-1.47717	0.000422064	0.0346162	NM_144799.1	NM_144799.1	MGC29184; AW455500; dyxin; AW553074
ILMN_3162337	Tlr6	21899	1.30697	0.000422285	0.0346162	NM_011604.2	NM_011604.2
ILMN_1259566	St6galnac4	20448	1.31334	0.000423682	0.0346595	NM_011373.2	NM_011373.2	MGC102103; Siat7d
ILMN_2622671	Acsl1	14081	-1.40138	0.000424299	0.0346595	NM_007981.3	NM_007981.3	Facl2; FACS; Acs; Acas; Acas1
ILMN_1225229	Slc35e4	103710	1.4908	0.000426627	0.0347134	NM_153142.2	NM_153142.2	AI414849; AI536442; RP23-128G5.5; MGC28785; A330108F03Rik
ILMN_3160601	BC057022	433940	2.01641	0.000426778	0.0347134	NM_001004180.1	NM_001004180.1	MGC67174
ILMN_2490536	Aldh5a1	NA	1.43378	0.000427192	0.0347134		NM_172532
ILMN_2660147	5730419I09Rik	74741	-1.40387	0.000428129	0.0347291	NM_029081.1	NM_029081.1	C030008B15Rik
ILMN_1245510	D230022J07Rik	NA	-1.90053	0.000431068	0.0348916
ILMN_2738264	Dusp19	68082	-1.36411	0.000431638	0.0348916	NM_024438.2	NM_024438.2	C79103; 5930436K22Rik; SKRP1; TS-DSP1
ILMN_2670935	Rasgrp3	240168	-1.42135	0.000432377	0.0348916	NM_207246.2	NM_207246.2	MGC74365; Gm327; BC066069; MGC79207
ILMN_2659858	Olfr214	258754	-1.33218	0.000433125	0.0348916	NM_146759.1	NM_146759.1	MOR119-1
ILMN_2627296	Pvr	52118	1.34972	0.00043461	0.0349509	NM_027514.1	NM_027514.1	Tage4; mE4; HVED; D7Ertd458e; 3830421F03Rik; PVS; necl-5; Taa1; CD155
ILMN_1217353	Rfx2	19725	-1.35409	0.000437124	0.0350322	NM_009056.1	NM_009056.1	5430432H19Rik
ILMN_2440960	IGHG1_J00453$V00793_Ig_heavy_constant_gamma_1_792	NA	-1.41989	0.000439553	0.0351129
ILMN_2535392	1700010H15Rik	NA	1.4691	0.000442259	0.035253		XM_356594
ILMN_1231098	Wbscr17	212996	1.96918	0.000442901	0.035253	XM_974931.1	XM_974931.1
ILMN_2695778	Slc25a12	78830	-1.27919	0.000444073	0.0352681	NM_172436.2	NM_172436.2	BB129864; B230107K20Rik; AI839531; 2610002D09Rik
ILMN_1223299	Pvr	52118	1.70486	0.000444604	0.0352681	NM_027514.1	NM_027514.1	Tage4; mE4; HVED; D7Ertd458e; 3830421F03Rik; PVS; necl-5; Taa1; CD155
ILMN_1222165	Dcun1d1	114893	-1.67836	0.000446543	0.0353618	XM_987015.1	XM_987015.1
ILMN_2757807	BC031353	235493	-1.34361	0.000451014	0.0356553	NM_153584.1	NM_153584.1	C130047D21Rik; AI553555; 6330415I01Rik; mKIAA1370; MGC41344; MGC38960
ILMN_2591917	Akr1b3	11677	-1.30542	0.000452601	0.0357147	NM_009658.2	NM_009658.2	Aldor1; Aldr1; Ahr-1; Akr1b1; ALR2; AR; Ahr1
ILMN_2592881	Jam2	67374	1.6189	0.000453953	0.0357147	NM_023844.2	NM_023844.2	VE-JAM; 1110002N23Rik; JAM-2; AU016127; 2410167M24Rik; JAM-B; 2410030G21Rik; Jcam2
ILMN_2623056	Clspn	269582	1.32605	0.000454062	0.0357147	NM_175554.3	NM_175554.3	E130314M08Rik; C85083; CLASPIN; B130025E01
ILMN_1248608	LOC670546	670546	1.36729	0.000455362	0.0357566	XR_003016.1	XR_003016.1
ILMN_2617266	Ipo13	230673	-1.25486	0.000458267	0.0358752	NM_146152.2	NM_146152.2	Ranbp13; Kap13; Imp13; MGC18698
ILMN_2632509	Ppp1r14c	76142	-1.57514	0.00045841	0.0358752	NM_133485.2	NM_133485.2	KEPI; 6330514J04Rik
ILMN_2589640	Ednrb	13618	-1.40617	0.000462068	0.0361009	NM_007904.2	NM_007904.2	ET-B; Sox10m1; ET>B<; AU022549; ETb; s
ILMN_2452484	scl0003151.1_1374	NA	1.42633	0.000467329	0.03639	AK010153.1	AK010153.1
ILMN_2695199	St3gal6	54613	-1.69751	0.000472583	0.0366767	NM_018784.2	NM_018784.2	St3galVI; AW552396; AI930218; 1700023B24Rik; Siat10
ILMN_1253504	Ghr	14600	-1.28587	0.000477805	0.0370204	NM_010284.2	NM_010284.2	GHBP; AA986417; GHR/BP
ILMN_1244308	Kcnq1	16535	-1.37435	0.000480821	0.0371923	NM_008434.2	NM_008434.2	AW559127; Kcna9; KVLQT1
ILMN_1229878	2700055K07Rik	67971	1.51404	0.000484701	0.0374099	NM_026481.2	NM_026481.2	Ceacam9; mmCGM8; CGI-38
ILMN_1254031	Klf9	16601	-1.33951	0.000486034	0.0374099	NM_010638.2	NM_010638.2	BTEB-1; Bteb1; AA589643
ILMN_1230031	9430049I24Rik	NA	1.73349	0.00048604	0.0374099		AK034860
ILMN_1215001	D130017N08Rik	NA	1.73889	0.000487643	0.0374714
ILMN_2679937	Pbxip1	229534	-1.28372	0.0004892	0.0375292	NM_146131.1	NM_146131.1	4732463H20Rik; MGC38361
ILMN_1231806	E430021N18Rik	NA	-1.78121	0.000492183	0.0376471		NM_144796
ILMN_2722513	Pstpip2	19201	-1.62293	0.000493763	0.0376471	NM_013831.4	NM_013831.4	MAYP; cmo
ILMN_1254904	4931415C11Rik	NA	-1.61212	0.000493966	0.0376471		AK029860
ILMN_2511917	V1rc1	113858	-1.39773	0.000499641	0.0379503	NM_053231.2	NM_053231.2
ILMN_1256917	Slc30a9	NA	-1.50681	0.000500039	0.0379503		NM_178651
ILMN_1239087	Pex19	19298	1.26438	0.000501549	0.0379503	NM_023041.2	NM_023041.2	Pxf
ILMN_2433482	Zwint	NA	1.35618	0.000502395	0.0379503	NM_025635.1	NM_025635.1
ILMN_1250593	Klhdc5	232539	1.49598	0.000502437	0.0379503	NM_001081237.1	NM_001081237.1	C230080I20Rik; mKIAA1340
ILMN_1252409	Chrna10	504186	-1.51035	0.000502826	0.0379503	NM_001081424.1	NM_001081424.1
ILMN_2704842	Kif17	16559	-1.4149	0.000505104	0.0380607	NM_010623.3	NM_010623.3	5930435E01Rik; mKIAA1405; Kif17b; AW492270
ILMN_2773054	Olfr1215	NA	-1.5171	0.000506848	0.0381005		NM_146459
ILMN_1247616	Ttll5	320244	1.3946	0.000507926	0.0381005	NM_001081423.1	NM_001081423.1	2310009M18Rik; D630041K24Rik; mKIAA0998; 1700048H13Rik; STAMP; AI428864; R75373; 4930556H18Rik
ILMN_1240833	Baalc	118452	2.03893	0.000514518	0.0385211	NM_080640.4	NM_080640.4	2810457D07Rik
ILMN_1246480	9930038B18Rik	NA	-1.61091	0.000517932	0.0387146		NM_176929
ILMN_2441846	Zc3h14	75553	-1.35781	0.000523324	0.039055	NM_029334.1	NM_029334.1	2700069A02Rik; 1010001P15Rik; 1700016A15Rik; AU014748
ILMN_1249264	Pex11a	18631	-2.1118	0.000532896	0.0397058	NM_011068.1	NM_011068.1	PEX11alpha
ILMN_1236734	Slc24a5	317750	-1.77703	0.000538002	0.0399697	NM_175034.3	NM_175034.3	F630045L20Rik; NCX5; JSX
ILMN_2637032	Myak	NA	1.43769	0.00053816	0.0399697		AF071071
ILMN_1221429	Mllt11	56772	-1.29092	0.000539779	0.0399697	NM_019914.2	NM_019914.2	Zfp692; AI839562; Af1q
ILMN_1225261	Uchl1	22223	-1.33202	0.000539865	0.0399697	NM_011670.1	NM_011670.1	AW822034; C88048; gad; R75593; PGP9.5
ILMN_1230457	Cd99l2	171486	-1.41755	0.000544432	0.040244	NM_138309.2	NM_138309.2	Mic2l1; AW548191; Xap89
ILMN_1250633	3300001K11Rik	70426	-1.39851	0.00055021	0.0404695	XM_980627.1	XM_980627.1
ILMN_2710139	Ppargc1a	19017	-1.56974	0.000550953	0.0404695	NM_008904.1	NM_008904.1	PGC-1; A830037N07Rik; Pgc1; Pgc-1alpha; Pgco1; Ppargc1; PGC-1v
ILMN_2466207	9130011J15Rik	66818	-1.32354	0.000553514	0.0405937	NM_172396.2	NM_172396.2
ILMN_1222844	9030205A07Rik	217843	1.6573	0.000557145	0.0407958	NM_001081017.1	NM_001081017.1	KIAA1409
ILMN_2683794	Oaz2	18247	-1.25322	0.000572694	0.0418603	NM_010952.2	NM_010952.2	Sez15; AZ-2
ILMN_2473692	1110059G02Rik	NA	1.3789	0.000573478	0.0418603
ILMN_2723108	Tsc22d1	21807	-1.43933	0.000576304	0.0420008	NM_009366.2	NM_009366.2	AA589566; TSC; TSC-22; Tgfb1i4; Egr5; AW105905
ILMN_2600546	Pkd1l1	171395	-1.63675	0.000582153	0.0422402	XM_126005.6	XM_126005.6
ILMN_2733472	Cenpm	66570	1.59375	0.00058318	0.0422402	NM_025639.4	NM_025639.4	2610019I03Rik; AI853711; Pane1
ILMN_1218300	Synpo2l	NA	1.35091	0.000584116	0.0422402		NM_175132
ILMN_2589865	Cd28	12487	-1.45329	0.000590008	0.0426002	NM_007642.2	NM_007642.2
ILMN_2689136	Mybpc3	17868	1.60589	0.000598116	0.0430524	NM_008653.1	NM_008653.1
ILMN_1252214	Pfkm	18642	-1.69338	0.000599185	0.0430628	NM_021514.2	NM_021514.2	AI131669; Pfka; PFK-M
ILMN_1217128	Igh-VS107	NA	1.47439	0.000603848	0.0432646		XM_354717
ILMN_2477993	Smc2	14211	1.36231	0.000607222	0.0433732	NM_008017.3	NM_008017.3	AW545314; CAPE; Fin16; 5730502P04Rik; Smc2l1; CAP-E; AI255214
ILMN_1254640	4932441N08Rik	NA	1.62467	0.000607223	0.0433732		AK016562
ILMN_2602734	Rnf133	386611	-1.37732	0.000616683	0.0438606	NM_198251.1	NM_198251.1	Greul2
ILMN_2769256	Bre	NA	-1.28544	0.000617639	0.0438606		NM_144541
ILMN_1246419	Grhl1	195733	-1.94858	0.000617808	0.0438606	NM_145890.1	NM_145890.1	Tcfcp2l2; LBP-32; MGR
ILMN_2490719	Rangap1	NA	-1.93933	0.000622725	0.0441365		NM_011241
ILMN_1259339	Cdk5r1	12569	1.41047	0.000623587	0.0441365	NM_009871.2	NM_009871.2	Cdk5r; p35; p25; D11Bwg0379e
ILMN_2747543	Actn3	11474	-1.40626	0.000624909	0.0441631	NM_013456.1	NM_013456.1	MGC132876
ILMN_2642886	Rnf214	235315	1.28454	0.000629689	0.0443664	NM_178709.2	NM_178709.2	D130054N24Rik
ILMN_1243082	6330500D04Rik	193385	1.69111	0.000635507	0.0446415	NM_029679.1	NM_029679.1	E430013J17Rik; 1700108N18Rik; AI225904
ILMN_1239027	Epn2	13855	-1.614	0.000642119	0.0450381	XM_992228.1	XM_992228.1
ILMN_2620767	Abhd2	54608	1.54692	0.000644573	0.0451424	NM_018811.4	NM_018811.4	2210009N18Rik; Labh-2; LABH2; MGC107122
ILMN_1221290	H3f3a	15078	-1.40651	0.000646014	0.0451755	XM_977262.1	XM_977262.1
ILMN_2706014	2010002N04Rik	106878	2.03277	0.000655104	0.0456741	NM_134133.2	NM_134133.2	AW561905; AI195350; cI-41; Nid67
ILMN_2525423	Wwc1	211652	1.65302	0.000656322	0.0456908	NM_170779.1	NM_170779.1	BC037006; MGC47054; AU017197; KIAA0869; AA408228; Kibra; mKIAA0869; RP23-196B5.5
ILMN_2627733	1200006F02Rik	71706	-1.55094	0.000658498	0.045774	NM_027872.2	NM_027872.2
ILMN_2673894	Cdv3	321022	-1.2221	0.000664664	0.0461338	NM_175565.2	NM_175565.2	2510010F10Rik; TPP36; C230084J24Rik; C79446
ILMN_2590315	Slc29a1	63959	1.25641	0.000669764	0.0463634	NM_022880.1	NM_022880.1	ENT1; 1200014D21Rik; AA407560
ILMN_2719333	Setd7	73251	2.81504	0.000671949	0.0463634	NM_080793.3	NM_080793.3	1600028F23Rik; Set7; mKIAA1717
ILMN_1245352	Dcamkl3	245038	1.69276	0.00067257	0.0463634	NM_172928.1	NM_172928.1	C730036H08; BC056929
ILMN_2614293	Map1lc3a	66734	-1.26128	0.000672818	0.0463634	NM_025735.1	NM_025735.1	4922501H04Rik; 1010001H21Rik
ILMN_1252601	Bcl7a	77045	1.24122	0.000672942	0.0463634	NM_029850.2	NM_029850.2	4432415N06Rik; AI448316
ILMN_2691641	Gja5	14613	1.73186	0.00068097	0.0468473	NM_008121.2	NM_008121.2	Cnx40; Gja-5; Cx40; 5730555N10Rik
ILMN_2492758	scl0003500.1_0	NA	1.57021	0.00069033	0.0474213	AK005998.1	AK005998.1
ILMN_1215641	BC037006	NA	1.45698	0.0006939	0.0475965	XM_109956.4	XM_109956.4
ILMN_1246061	LOC239727	NA	-1.38515	0.000698381	0.0478335	XM_156408.2	XM_156408.2
ILMN_2744825	Acta2	11475	1.38317	0.00070262	0.0480532	NM_007392.2	NM_007392.2	0610041G09Rik; a-SMA; Actvs
ILMN_2544841	2610200O14Rik	NA	1.38385	0.000706319	0.0482355		AK011854
ILMN_1214472	Aste1	66595	1.27942	0.000710858	0.0484745	NM_025651.2	NM_025651.2	AV006403; 1100001A21Rik; MGC107393
ILMN_1259792	D8Ertd587e	52335	1.33986	0.000714175	0.0486171	NM_001080930.1	NM_001080930.1	AW558552; D6Mgi37; C330011L24Rik
ILMN_1232312	Selpl	20345	-1.43628	0.000722158	0.048908	NM_009151.2	NM_009151.2	Selplg; Psgl1; CD162; Psgl-1
ILMN_2593621	Slc4a3	20536	-1.5743	0.000722581	0.048908	NM_009208.1	NM_009208.1	Ae3; A930038D23Rik
ILMN_2639051	Gadl1	73748	-1.38475	0.000723507	0.048908	XM_135211.6	XM_135211.6
ILMN_2450823	4930512J16Rik	NA	-1.51664	0.000733733	0.0494559
ILMN_2417991	Ube2i	22196	-1.91314	0.000735017	0.049471	NM_011665.2	NM_011665.2	UBC9; Ubce9; Mmubc9; Ubce2i; 5830467E05Rik
ILMN_2533143	LOC234081	NA	1.3526	0.000741883	0.0498297	XM_134040.5	XM_134040.5
ILMN_1212602	Best1	24115	-1.36386	0.000743552	0.0498297	NM_011913.1	NM_011913.1	Vmd2; mBest1; BMD
ILMN_2669487	Kcnk3	16527	-1.58307	0.000744927	0.0498503	NM_010608.2	NM_010608.2	cTBAK-1; TASK
ILMN_1221585	D030026A21Rik	NA	1.36297	0.000747357	0.0499168		AK050850
ILMN_2687169	Id3	15903	1.38057	0.000749296	0.0499277	NM_008321.1	NM_008321.1	HLH462; Idb3
