# Supplementary material for: Transcriptomic analysis of dystrophin RNAi knockdown reveals a central role for dystrophin in muscle differentiation and contractile apparatus organization
Source: BMC Genomics. 2010 Jun 1;11:345. doi: 10.1186/1471-2164-11-345 (PMC2890566; doi:10.1186/1471-2164-11-345)
Supplement: Additional file 2 — A table listing all genes changing by dystrophin deficiency that was used for further GO and IPA analyses. [file 1471-2164-11-345-S2.XLS]

## Sheet: Sheet1
Additional data file 2. Gene differentially regulated by dystrophin deficiency. Only genes with Benjamini-Hochberg corrected p values <0.05 and fold changes >1.5 are displayed. Table sorted by ascending adjusted p values. Italicized genes were expressed differently between "dystrophin siRNA treated vs untreated samples" and "GL2 siRNA treated vs untreated samples" (see result section for details).
Illumina Probe ID	Entrez ID	Gene Symbol	Gene Name	Fold Change	Adjusted p value
ILMN_2649810	66211	Rpl3l	ribosomal protein l3-like	-6.3	3.8e-08
ILMN_2718576	13405	Dmd	dystrophin, muscular dystrophy	-3.7	9.54e-08
ILMN_1218223	19293	Pvalb	parvalbumin	-6.1	9.54e-08
ILMN_2606470	78785	Clip4	CAP-GLY domain containing linker protein family, member 4	-3	9.54e-08
ILMN_2506428	16716	Ky	kyphoscoliosis peptidase	-4.1	1.48e-07
ILMN_2488846	50874	Tmod4	tropomodulin 4	-2.6	2.24e-07
ILMN_2740318	68515	1110012N22Rik	riken cdna 1110012n22 gene	-2.4	2.24e-07
ILMN_1254394	677289	C230096H19Rik	AK082720	-2.5	2.24e-07
ILMN_2615250	59011	Myoz1	myozenin 1	-3.6	2.46e-07
ILMN_1237871	229665	Ampd1	adenosine monophosphate deaminase 1 (isoform m)	-2.5	2.46e-07
ILMN_2698052	76722	Ckmt2	creatine kinase, mitochondrial 2	-3.2	2.53e-07
ILMN_2702069	638935	LOC638935	similar to peptidyl arginine deiminase, type ii	-2.9	6.41e-07
ILMN_1250504	74611	4833419K08Rik	riken cdna 4833419k08 gene	-3.7	3.88e-06
ILMN_1255747	67866	Wfdc1	wap four-disulfide core domain 1	-3	7.37e-06
ILMN_2662728	23956	Neu2	neuraminidase 2	-2.2	1.44e-05
ILMN_2714497	70392	Asb12	ankyrin repeat and socs box-containing protein 12	-2.3	1.46e-05
ILMN_2523613	330677	Nctc1	non-coding transcript 1	-3.5	1.46e-05
ILMN_1216861	381792	LOC381792	riken cdna 2310040g24 gene	-3.4	1.68e-05
ILMN_2512856	22776	Zim1	zinc finger, imprinted 1	2.7	1.94e-05
ILMN_1227447	226438	Igfn1	immunoglobulin-like and fibronectin type III domain containing 1 (9830123M21Rik)	-4	2.06e-05
ILMN_2598766	19130	Prox1	prospero-related homeobox 1	3	2.55e-05
ILMN_1253136	74492	5430433E21Rik	riken cdna 5430433e21 gene	-3.1	2.61e-05
ILMN_2741754	67374	Jam2	junction adhesion molecule 2	2.10514	2.9e-05
ILMN_1241214	17884	Myh4	myosin, heavy polypeptide 4, skeletal muscle	-8.5	2.95e-05
ILMN_1227017	329502	Pla2g4e	phospholipase a2, group ive	-4	2.95e-05
ILMN_1256927	69640	2310040C09Rik	riken cdna 2310040c09 gene	-2.6	3.3e-05
ILMN_2436665	54357	Epb4.1l4b	erythrocyte protein band 4.1-like 4b	-3.4	3.31e-05
ILMN_2461264	72992	2900076A07Rik	riken cdna 2900076a07 gene	-3.1	3.43e-05
ILMN_2602902	11932	Atp1b2	atpase, na+/k+ transporting, beta 2 polypeptide	-2.7	3.45e-05
ILMN_1250251	18442	P2ry2	purinergic receptor p2y, g-protein coupled 2	-2.2	3.45e-05
ILMN_1259393	74183	2310042D19Rik	riken cdna 2310042d19 gene	-2.2	3.48e-05
ILMN_2419006	226751	Cdc42bpa	expressed sequence ai462003	-3.6	3.81e-05
ILMN_2676012	233199	Mybpc2	myosin binding protein c, fast-type	-2.3	3.81e-05
ILMN_2771518	12335	Capn3	calpain 3	-2.1	3.82e-05
ILMN_2769795	18682	Phkg1	phosphorylase kinase gamma 1	-3.9	3.82e-05
ILMN_1218228	280408	Rilp	rab interacting lysosomal protein	-2	4.06e-05
ILMN_1235053	17349	Mlf1	myeloid leukemia factor 1	-3.9	4.08e-05
ILMN_2625035	108735	Sft2d2	cdna sequence, clone 3-72	2	4.69e-05
ILMN_2610760	142687	Asb14	ankyrin repeat and socs box-containing protein 14	-3.4	4.69e-05
ILMN_1224302	240131	Lrrc30	leucine rich repeat containing 30	-3.4	4.84e-05
ILMN_2420763	100039795	D1Ertd471e		2.7793	5.06e-05
ILMN_1214446	435391	Dupd1	dual specificity phosphatase and pro isomerase domain containing 1	-4.9	5.54e-05
ILMN_1259174	20259	Scin	scinderin	-4.5	6.38e-05
ILMN_2452855	76291	1110003O08Rik	riken cdna 1110003o08 gene	-2	8.52e-05
ILMN_1223546	235599	6430571L13Rik	riken cdna 6430571l13 gene	-2.2	8.63e-05
ILMN_1242930	14403	Gabrd	gamma-aminobutyric acid (gaba-a) receptor, subunit delta	-4.2	8.94e-05
ILMN_1242790	244091	Fsd2	fibronectin type iii and spry domain containing 2	-1.9	9.29e-05
ILMN_1241768	237759	Col23a1	procollagen, type xxiii, alpha 1	-2.07526	9.33e-05
ILMN_2610148	673676	LOC673676		-4.9	0.000124
ILMN_2532147	243912	Hspb6	heat shock protein, alpha-crystallin-related, b6	-1.9	0.000177
ILMN_2630772	331532	Tceal5	transcription elongation factor a (sii)-like 5	-1.6	0.000181
ILMN_1234847	140781	Myh7	myosin, heavy polypeptide 7, cardiac muscle	2.7	0.00021
ILMN_3160568	99696	Ankrd50	ankrin repeat domain 50	1.7	0.000242
ILMN_2777437	14365	Fzd3	frizzled homolog 3 (drosophila)	2.2	0.000243
ILMN_2696682	21393	Tcap	titin-cap	-1.7	0.000245
ILMN_2677339	76469	Cmya5	cardiomyopathy associated 5	-1.8	0.000274
ILMN_1216495	329727	Dennd2c	hypothetical protein loc269471	-1.6	0.000278
ILMN_1241866	74100	Arpp21	cyclic amp-regulated phosphoprotein, 21	-1.7	0.000279
ILMN_2593116	235439	Herc1	riken cdna 2810449h11 gene	-2.5	0.000282
ILMN_2735940	14545	Gdap1	ganglioside-induced differentiation-associated-protein 1	-3.1	0.000295
ILMN_1236406	234733	Ddx19b	riken cdna 4921519l13 gene	2	0.000297
ILMN_2693176	380698	Obscn	obscurin, cytoskeletal calmodulin and titin-interacting RhoGEF	-2	0.000319
ILMN_1236009	12323	Camk2b	calcium/calmodulin-dependent protein kinase ii, beta	-1.8	0.000357
ILMN_1222602	109154	2410014A08Rik	riken cdna 2410014a08 gene	1.7	0.000357
ILMN_2605703	70240	Ufsp1	UFM1-specific peptidase 1	-1.6	0.000371
ILMN_1231573	66222	Serpinb1a	serine (or cysteine) peptidase inhibitor, clade b, member 1a	-1.8	0.000372
ILMN_2667091	53412	Ppp1r3c	protein phosphatase 1, regulatory (inhibitor) subunit 3c	-1.9	0.00039
ILMN_2764651	17751	Mt3	metallothionein 3	-3.1	0.0004
ILMN_2713673	69574	Cmbl	riken cdna 2310016a09 gene	-2.8	0.000412
ILMN_1258006	73600	1700120C14Rik	riken cdna 1700120c14 gene	-2	0.000412
ILMN_2670713	76884	Cyfip2	riken cdna 1500004i01 gene	-2.1	0.000412
ILMN_2684104	13645	Egf	epidermal growth factor	-2.1	0.000436
ILMN_1234752	414105	4732465J04Rik	riken cdna 4732465j04 gene	-2.5	0.000436
ILMN_2503715	104718	Ttc7b	tetratricopeptide repeat domain 7b	-1.7	0.000562
ILMN_2771991	29811	Ndrg2	n-myc downstream regulated gene 2	-1.9	0.000566
ILMN_1243047	225152	Gjd4	gap junction protein, delta 4	1.8	0.000566
ILMN_1256775	21835	Thrsp	thyroid hormone responsive spot14 homolog (rattus)	-3.5	0.000605
ILMN_2672772	57742	Abhd1	abhydrolase domain containing 1	-2.55637	0.000605329
ILMN_3161863	432779	AI595366	expressed sequence ai595366	-1.7	0.000613
ILMN_1250704	226594	Rcsd1	rcsd domain containing 1	-1.5	0.000643
ILMN_2528095	669209	LOC669209		-4.7	0.000647
ILMN_2596240	215446	Entpd3	ectonucleoside triphosphate diphosphohydrolase 3	-2.2	0.000725
ILMN_2466947	19301	Pxmp2	peroxisomal membrane protein 2	-1.6	0.00074
ILMN_1215446	12683	Cidea	cell death-inducing dna fragmentation factor, alpha subunit-like effector a	-1.9	0.000781
ILMN_1239726	30927	Snai3	snail homolog 3 (drosophila)	-2.3	0.000781
ILMN_1233241	12293	Cacna2d1	calcium channel, voltage-dependent, alpha2/delta subunit 1	1.8	0.000782
ILMN_1214119	71886	2310002L09Rik	riken cdna 2310002l09 gene	-2	0.000782
ILMN_2503393	170829	Tram2	translocating chain-associating membrane protein 2	2.2	0.000782
ILMN_2595637	214063	Dnajc16	dnaj (hsp40) homolog, subfamily c, member 16	1.6	0.000834
ILMN_2640796	93897	Fzd10	frizzled homolog 10 (drosophila)	-1.7	0.000843
ILMN_1227999	11423	Ache	acetylcholinesterase	-3.1	0.000845
ILMN_2654074	140742	Sesn1	sestrin 1	-1.6	0.000847
ILMN_1241871	12632	Cfl2	cofilin 2, muscle	-1.7	0.000851
ILMN_2717814	16502	Kcnc1	potassium voltage gated channel, shaw-related subfamily, member 1	-1.9	0.000851
ILMN_2602581	66355	Gmpr	guanosine monophosphate reductase	-1.5	0.000892
ILMN_2481026	100072	Camta1	calmodulin binding transcription activator 1	-1.6	0.000896
ILMN_2676443	71841	1700008I05Rik	riken cdna 1700008i05 gene	2.2	0.000908
ILMN_2465583	76873	4930447F24Rik	riken cdna 4930447f24 gene	-2.1	0.000908
ILMN_2771219	669660	LOC669660		-1.5	0.000908
ILMN_2671667	20266	Scn1b	sodium channel, voltage-gated, type i, beta	-1.7	0.000909
ILMN_2754954	13384	Mpp3	membrane protein, palmitoylated 3 (maguk p55 subfamily member 3)	-1.6	0.000981
ILMN_1252016	54608	Abhd2	abhydrolase domain containing 2	2	0.000981
ILMN_1216280	387565	Cd300c	cd300c antigen	-2.1	0.000981
ILMN_2759762	56018	Stard10	start domain containing 10	-1.8	0.00106
ILMN_1230101	66817	Tmem170	dna segment, chr 8, brigham & women's genetics 1414 expressed	1.8	0.00106
ILMN_1258293	94089	Trim7	tripartite motif protein 7	-3.1	0.00106
ILMN_2628892	18642	Pfkm	phosphofructokinase, muscle	-1.5	0.0011
ILMN_2706323	11448	Chrne	cholinergic receptor, nicotinic, epsilon polypeptide	-3.4	0.00116
ILMN_2723329	194231	Cnksr1	connector enhancer of kinase suppressor of ras 1	-2	0.00116
ILMN_1246890	74769	Pik3cb	phosphatidylinositol 3-kinase, catalytic, beta polypeptide	1.5	0.00125
ILMN_1221373	226999	Slc9a2	solute carrier family 9 (sodium/hydrogen exchanger), member 2	-1.8	0.00125
ILMN_1243885	54711	Plagl2	pleiomorphic adenoma gene-like 2	1.6	0.00127
ILMN_2636266	233335	Dmn	desmuslin	-1.97903	0.00140015
ILMN_2710031	81907	Tmem108	ransmembrane protein 108	1.7	0.00141
ILMN_1252493	21366	Slc6a6	solute carrier family 6 (neurotransmitter transporter, taurine), member 6	2.4	0.00158
ILMN_1223147	109979	Art3	adp-ribosyltransferase 3	-2.2	0.00172
ILMN_2613038	68701	Dysfip1	dysferlin interacting protein 1	-1.7	0.00176
ILMN_2675268	231510	A230097K15Rik	riken cdna a230097k15 gene	1.7	0.00176
ILMN_1225923	74648	S100pbp	s100p binding protein	1.8	0.0018
ILMN_2498831	320382	E030030F06Rik	riken cdna e030030f06 gene	1.9	0.0018
ILMN_2761720	72148	2610019F03Rik	riken cdna 2610019f03 gene	-2.3	0.0019
ILMN_1245276	72097	2010300C02Rik	riken cdna 2010300c02 gene	-3.8	0.00192
ILMN_1216345	76787	Ppfia3	protein tyrosine phosphatase, receptor type, f polypeptide (ptprf), interacting protein (liprin), alpha 3	2.1	0.00192
ILMN_2746870	18121	Nog	noggin	-1.9	0.00194
ILMN_2620706	378431	Txlnb	taxilin beta	-1.6	0.00198
ILMN_2757986	27029	Sgsh	n-sulfoglucosamine sulfohydrolase (sulfamidase)	-2.4	0.002
ILMN_2637808	78369	Icam4	intercellular adhesion molecule 4, landsteiner-wiener blood group	-2.3	0.002
ILMN_1223768	380916	Lrch1	leucine-rich repeats and calponin homology (ch) domain containing 1	2.1	0.00201
ILMN_2615134	73162	Otud3	otu domain containing 3	1.7	0.00212
ILMN_2469641	13002	Dnajc5	dnaj (hsp40) homolog, subfamily c, member 5	2	0.00221
ILMN_1238944	669275	LOC669275		-1.61225	0.00221237
ILMN_2684649	76626	Msi2	musashi homolog 2 (drosophila)	1.6	0.00222
ILMN_2744731	77771	Csrnp3	cysteine-serine-rich nuclear protein 3	7.2	0.00225
ILMN_2706462	16159	Il12a	interleukin 12a	-2.5	0.00233
ILMN_2649040	17885	4832426G23Rik	myosin, heavy polypeptide 8, skeletal muscle, perinatal	-2.3	0.00235
ILMN_1241773	24131	Ldb3	lim domain binding 3	-1.6	0.00244
ILMN_2599959	12372	Casq1	calsequestrin 1	-1.6	0.00327
ILMN_1250779	27395	Mrpl15	mitochondrial ribosomal protein l15	1.6	0.00327
ILMN_1236627	13193	Dcx	doublecortin	3.98337	0.00331815
ILMN_1219563	67298	Gprasp1	g protein-coupled receptor associated sorting protein 1	1.6	0.00336
ILMN_2707207	74770	Hhatl	gup1, glycerol uptake/transporter homolog (yeast)	-1.7	0.00339
ILMN_2507725	14245	Lpin1	lipin 1	-1.5	0.00379
ILMN_2772073	51800	Bok	bcl-2-related ovarian killer protein	1.6	0.00387
ILMN_2764309	56405	Dusp14	dual specificity phosphatase 14	-1.8	0.00406
ILMN_2495269	71687	Tmem25	transmembrane protein 25	-1.6	0.00412
ILMN_2483192	76798	2410137F16Rik	riken cdna 2410137f16 gene	-1.9	0.00414
ILMN_2743780	235542	3222402P14Rik	riken cdna 3222402p14 gene	-1.6	0.00416
ILMN_3162465	97863	C78339	expressed sequence c78339	1.5	0.00418
ILMN_2533444	208080	Gm514	gene model 514, (ncbi)	-2.6	0.00438
ILMN_1250335	54722	Dfna5	deafness, autosomal dominant 5 (human)	-1.9	0.00475
ILMN_1236108	78739	9530062K07Rik	riken cdna 9530062k07 gene	1.6	0.00488
ILMN_2756632	94346	Tmem40	transmembrane protein 40	2.7	0.00495
ILMN_1236901	109731	Maob	monoamine oxidase b	-1.5	0.00495
ILMN_2443164	59069	Tpm3	tropomyosin 3, gamma	1.9	0.00508
ILMN_1243753	27223	Trp53bp1	transformation related protein 53 binding protein 1	-1.6	0.00516
ILMN_1214402	75607	Wnk2	wnk lysine deficient protein kinase 2	-2.8	0.00516
ILMN_1231751	57258	Xpo4	exportin 4	2.2	0.00524
ILMN_2434266	320737	4732416N19Rik	riken cdna 4732416n19 gene	2.3	0.00526
ILMN_1259322	27273	Pdk4	pyruvate dehydrogenase kinase, isoenzyme 4	-1.7	0.00528
ILMN_1214840	382972	LOC382972	gene model 1224, (ncbi)	3	0.00539
ILMN_2463616	17761	Mtap7	microtubule-associated protein 7	1.7	0.00549
ILMN_2711688	11565	Adssl1	adenylosuccinate synthetase like 1	-1.6	0.00551
ILMN_2469602	70538	5730435O14Rik	riken cdna 5730435o14 gene	-1.7	0.00556
ILMN_1223617	69988	2010205J10Rik	riken cdna 2010205j10 gene	-1.6	0.00565
ILMN_1227386	66253	Aig1	androgen-induced 1	-1.5	0.00569
ILMN_2519255	20741	Spnb1	spectrin beta 1	-1.7	0.00586
ILMN_2453051	22439	Xkh	kell blood group precursor (mcleod phenotype) homolog	2.4	0.00586
ILMN_2459155	30928	Zfp238	zinc finger protein 238	-1.5	0.00609
ILMN_2487260	17263	Gtl2	gtl2, imprinted maternally expressed untranslated mrna	2.5	0.0061
ILMN_2610771	56349	Net1	neuroepithelial cell transforming gene 1	-1.6	0.00628
ILMN_2722784	12502	Cd3g	cd3 antigen, gamma polypeptide	6.6	0.00641
ILMN_1248107	68355	2010204K13Rik	riken cdna 2010204k13 gene	2	0.00654
ILMN_1214871	12575	Cdkn1a	cyclin-dependent kinase inhibitor 1a (p21)	-1.5	0.00665
ILMN_1216847	14555	Gpd1	glycerol-3-phosphate dehydrogenase 1 (soluble)	-1.7	0.00665
ILMN_2499166	74868	Tmem65	transmembrane protein 65	-2.1	0.00665
ILMN_2626114	216363	Rab3ip	rab3a interacting protein	-1.6	0.00665
ILMN_1259606	269423	3110057O12Rik	riken cdna 3110057o12 gene	-1.7	0.00665
ILMN_2600779	271424	Ihpk3	inositol hexaphosphate kinase 3	-1.8	0.00665
ILMN_2715400	21685	Tef	thyrotroph embryonic factor	2.1	0.00671
ILMN_1214703	171567	Nme7	non-metastatic cells 7, protein expressed in	-1.8	0.00671
ILMN_2675033	236727	Slc9a7	solute carrier family 9 (sodium/hydrogen exchanger), isoform 7	1.5	0.00679
ILMN_2423843	12554	Cdh13	cadherin 13	-1.5	0.00705
ILMN_1220498	19309	Pygm	muscle glycogen phosphorylase	-1.6	0.00755
ILMN_1220239	70892	Ttll7	tubulin tyrosine ligase-like family, member 7	1.7	0.00758
ILMN_1223381	18600	Padi2	peptidyl arginine deiminase, type ii	-2.6	0.00772
ILMN_1232237	109006	Ciapin1	expressed sequence aa617265	1.7	0.00784
ILMN_2637165	76432	2310001H17Rik	riken cdna 2310001h17 gene	-1.5	0.00799
ILMN_2668124	109960	Amy2-1	amylase 2-1, pancreatic	-2.6	0.00801
ILMN_1238426	64652	Nisch	nischarin	1.6	0.00857
ILMN_2645133	104885	Tmem179	expressed sequence ai839735	1.8	0.00857
ILMN_1245875	320309	1520401A03Rik	riken cdna 1520401a03 gene	1.5	0.00857
ILMN_1215136	235281	Scn3b	sodium channel, voltage-gated, type iii, beta	1.6	0.00892
ILMN_2490127	69737	Ttl	tubulin tyrosine ligase	2	0.00894
ILMN_1239188	23950	Dnajb6	dnaj (hsp40) homolog, subfamily b, member 6	1.7	0.00917
ILMN_2724880	69564	Itgb1bp3	integrin beta 1 binding protein 3	-1.6	0.00917
ILMN_1219128	233246	Tmem16e	transmembrane protein 16e	-1.8	0.00943
ILMN_1219933	669042	LOC669042		-1.9	0.00973
ILMN_2613169	353287	Mrcl	mannose receptor-like precursor	-2	0.00998
ILMN_2649456	78004	Prr15	riken cdna e130201n16 gene	-1.7	0.0103
ILMN_2598374	215707	Ccdc92	coiled-coil domain containing 92	-1.5	0.0107
ILMN_2652492	15483	Hsd11b1	hydroxysteroid 11-beta dehydrogenase 1	-1.9	0.0112
ILMN_2637742	18599	Padi1	peptidyl arginine deiminase, type i	-1.7	0.0114
ILMN_2711267	16668	Krt18	keratin complex 1, acidic, gene 18	-1.9	0.0116
ILMN_1228488	209239	Gan	giant axonal neuropathy	1.5	0.0116
ILMN_2644415	23969	Pacsin1	protein kinase c and casein kinase substrate in neurons 1	-1.7	0.0117
ILMN_1213134	76670	Ttc18	tetratricopeptide repeat domain 18	-1.9	0.0117
ILMN_1247758	69236	2610034E01Rik	riken cdna 2610034e01 gene	1.6	0.0118
ILMN_2707188	26409	Map3k7	mitogen activated protein kinase kinase kinase 7 (Synonym Tak1)	1.5	0.0122
ILMN_2589768	15559	Htr2b	5-hydroxytryptamine (serotonin) receptor 2b	1.5	0.0124
ILMN_1250097	80914	Uck2	uridine-cytidine kinase 2	1.5	0.0128
ILMN_2740259	17879	Myh1	myosin, heavy polypeptide 1, skeletal muscle, adult	-1.5	0.013
ILMN_1234582	57775	Usp29	ubiquitin specific peptidase 29	1.7	0.0133
ILMN_2434235	216965	Taok1	riken cdna 2810468k05 gene	1.5	0.0136
ILMN_1258350	71568	9030407P20Rik	riken cdna 9030407p20 gene	1.7	0.0137
ILMN_1221292	19682	Rdh5	retinol dehydrogenase 5	-1.6	0.0139
ILMN_2458053	319616	5930412G12Rik	riken cdna 5930412g12 gene	-1.6	0.014
ILMN_2479566	320326	A130015J22Rik	riken cdna a130015j22 gene	2	0.0141
ILMN_2713060	78408	2900046G09Rik	riken cdna 2900046g09 gene	-1.6	0.0143
ILMN_2591842	329954	Catsper4	channel, sperm associated 4	-1.6	0.0147
ILMN_1236196	13603	Opn3	opsin (encephalopsin)	2.2	0.0148
ILMN_1238648	210789	Tbc1d4	tbc1 domain family, member 4	-1.7	0.0148
ILMN_2682674	330657	BC039632	cdna sequence bc039632	-1.5	0.0151
ILMN_1255263	56807	Scamp5	secretory carrier membrane protein 5	2	0.0154
ILMN_1253039	380836	Mrs2l	mrs2-like, magnesium homeostasis factor (s. cerevisiae)	1.5	0.0155
ILMN_2752994	67731	Fbxo32	f-box only protein 32	-2.71328	0.016121
ILMN_1221763	17933	Myt1l	myelin transcription factor 1-like	1.5	0.0165
ILMN_2419572	338372	Map3k9	mitogen-activated protein kinase kinase kinase 9	1.8	0.0166
ILMN_1212809	232539	Klhdc5	kelch domain containing 5	2	0.0167
ILMN_1258943	67667	Alkbh8	alkb, alkylation repair homolog 8 (e. coli)	-1.9	0.0169
ILMN_2463583	320436	C030009J22Rik	riken cdna c030009j22 gene	-2	0.0169
ILMN_2745614	66270	1810015C04Rik	riken cdna 1810015c04 gene	-1.5	0.0172
ILMN_1215515	71067	4933411E08Rik	riken cdna 4933411e08 gene	1.6	0.0172
ILMN_2479535	76642	2210408E11Rik	riken cdna 1700113a16 gene	-1.8	0.0172
ILMN_2721980	244810	AW551984	expressed sequence aw551984	1.5	0.0172
ILMN_1253725	17060	Blnk	b-cell linker	-1.6	0.0173
ILMN_2606824	12763	Cmah	cytidine monophospho-n-acetylneuraminic acid hydroxylase	2.4	0.0174
ILMN_2464881	71930	2310043M15Rik	riken cdna 2310043m15 gene	1.9	0.0174
ILMN_2708303	11474	Actn3	actinin alpha 3	-1.6	0.0175
ILMN_2607557	51801	Ramp1	receptor (calcitonin) activity modifying protein 1	-2.3	0.0177
ILMN_2612415	217615	Ctage5	ctage family, member 5	-1.7	0.0177
ILMN_1249150	239618	Pdzrn4	pdz domain containing ring finger 4	-2.1	0.0177
ILMN_2442157	72316	2310008N11Rik	riken cdna 2310008n11 gene	-1.9	0.018
ILMN_2692636	20661	Sort1	sortilin 1	1.6	0.0182
ILMN_2612915	140493	Kcnn3	potassium intermediate/small conductance calcium-activated channel, subfamily n, member 3	1.8	0.0183
ILMN_1222744	24053	Sgcg	sarcoglycan, gamma (dystrophin-associated glycoprotein)	-1.6	0.0187
ILMN_2509327	330319	BQ952480	expressed sequence bq952480	-1.7	0.0187
ILMN_2755936	68895	Rasl11a	ras-like, family 11, member a	1.9	0.0188
ILMN_1228961	329165	Abi2	abl-interactor 2	-1.7	0.019
ILMN_1236176	320485	B230312C02Rik	riken cdna b230312c02 gene	-1.6	0.0195
ILMN_2761968	14050	Eya3	eyes absent 3 homolog (drosophila)	-1.6	0.0197
ILMN_2497657	241431	Cmya3	cardiomyopathy associated 3	1.6	0.0197
ILMN_2441785	192651	Zfp286	zinc finger protein 286	-1.7	0.0201
ILMN_2512140	244867	Arhgap20	riken cdna 6530403f17 gene	1.5	0.0209
ILMN_2771000	13423	Dnase2a	deoxyribonuclease ii alpha	-1.7	0.0215
ILMN_1257759	213988	Tnrc6b	trinucleotide repeat containing 6b	-1.6	0.0219
ILMN_2592571	246738	ORF28	cdna sequence bc020175	-1.9	0.0226
ILMN_1234746	107239	Atpgd1	atp-grasp domain containing 1	-1.6	0.0229
ILMN_2619156	16495	Kcna7	potassium voltage-gated channel, shaker-related subfamily, member 7	-2.1	0.0237
ILMN_2430906	16601	Klf9	kruppel-like factor 9	-1.6	0.0241
ILMN_2697127	70605	Zdhhc24	zinc finger, dhhc domain containing 24	1.6	0.0241
ILMN_1213978	19277	Ptpro	protein tyrosine phosphatase, receptor type, o	-2.3	0.0242
ILMN_2717011	12124	Bik	bcl2-interacting killer	-1.9	0.0243
ILMN_2707079	68346	Sirt5	sirtuin 5 (silent mating type information regulation 2 homolog) 5 (s. cerevisiae)	-1.5	0.0248
ILMN_1224423	52480	D7Ertd715e	dna segment, chr 7, erato doi 715, expressed	1.9	0.0254
ILMN_1244036	74843	Zmynd17	zinc finger, mynd domain containing 17	-1.5	0.0258
ILMN_2474596	70122	Mllt3	dna segment, chr 4, erato doi 321, expressed	-1.8	0.0259
ILMN_2463070	330164	C130026L21Rik	riken cdna c130026l21 gene	1.5	0.026
ILMN_1238777	18948	Pnmt	phenylethanolamine-n-methyltransferase	-2.4	0.0263
ILMN_1238702	75111	4930512H18Rik	riken cdna 4930512h18 gene	-1.7	0.0268
ILMN_2662160	114663	Impa2	inositol (myo)-1(or 4)-monophosphatase 2	-1.5	0.0268
ILMN_1222324	21750	Terf2	telomeric repeat binding factor 2	1.6	0.0269
ILMN_2635968	72175	Mfsd8	riken cdna 2810423e13 gene	-1.7	0.029
ILMN_2739266	109272	8030451F13Rik	riken cdna 8030451f13 gene	-1.9	0.0294
ILMN_1256634	227331	Gigyf2	grb10 interacting gyf protein 2	1.5	0.0294
ILMN_3163163	319493	A430078G23Rik	riken cdna a430078g23 gene	1.7	0.0294
ILMN_1227593	14296	Frat1	frequently rearranged in advanced t-cell lymphomas	-1.9	0.0295
ILMN_1240921	67296	Socs4	suppressor of cytokine signaling 4	1.8	0.0295
ILMN_1215019	75465	Dynlrb2	dynein light chain roadblock-type 2	-1.7	0.0295
ILMN_1243615	223752	BC021523	cdna sequence bc021523	-2.3	0.0298
ILMN_1241039	76939	2510042H12Rik	riken cdna 2510042h12 gene	1.7	0.0301
ILMN_2723800	16531	Kcnma1	potassium large conductance calcium-activated channel, subfamily m, alpha member 1	2.1	0.0312
ILMN_2679128	50795	Sh3bgr	sh3-binding domain glutamic acid-rich protein	-1.8	0.0317
ILMN_2741639	71939	Apol6	apolipoprotein l 6	-1.6	0.0321
ILMN_2598648	75734	5230400G24Rik	riken cdna 5230400g24 gene	1.9	0.0321
ILMN_1224279	228576	Mall	mal, t-cell differentiation protein-like	1.7	0.0321
ILMN_2507969	16650	Kpna6	karyopherin (importin) alpha 6	1.6	0.0324
ILMN_2551668	66471	Anp32e	acidic (leucine-rich) nuclear phosphoprotein 32 family, member e	1.5	0.0324
ILMN_2726837	18158	Nppb	natriuretic peptide precursor type b	5	0.0329
ILMN_1223401	52830	Pnrc2	proline-rich nuclear receptor coactivator 2	-1.7	0.0329
ILMN_2617256	69826	Ms4a10	membrane-spanning 4-domains, subfamily a, member 10	2.3	0.0329
ILMN_1224207	170799	Plekhk1	pleckstrin homology domain containing, family k member 1	-1.7	0.0343
ILMN_3160601	433940	BC057022	cdna sequence bc057022	2	0.0347
ILMN_1245510	320471	D230022J07Rik	riken cdna d230022j07 gene	-1.9	0.0349
ILMN_1223299	52118	Pvr	poliovirus receptor	1.7	0.0353
ILMN_1231098	212996	Wbscr17	williams-beuren syndrome chromosome region 17 homolog (human)	2	0.0353
ILMN_1222165	114893	Dcun1d1	dcun1d1 dcn1, defective in cullin neddylation 1, domain containing 1 (s. cerevisiae)	-1.7	0.0354
ILMN_2632509	76142	Ppp1r14c	protein phosphatase 1, regulatory (inhibitor) subunit 14c	-1.6	0.0359
ILMN_2695199	54613	St3gal6	st3 beta-galactoside alpha-2,3-sialyltransferase 6	-1.7	0.0367
ILMN_1229878	67971	Tppp3	tubulin polymerization-promoting protein family member 3	1.5	0.0374
ILMN_1230031	72692	9430049I24Rik	heterogeneous nuclear ribonucleoprotein l-like	1.7	0.0374
ILMN_1215001	320064	D130017N08Rik	riken cdna d130017n08 gene	1.7	0.0375
ILMN_2722513	19201	Pstpip2	proline-serine-threonine phosphatase-interacting protein 2	-1.6	0.0376
ILMN_1231806	96935	Susd4	sushi domain containing 4	-1.8	0.0376
ILMN_1256917	109108	Slc30a9	solute carrier family 30 (zinc transporter), member 9	-1.5	0.038
ILMN_1252409	504186	Chrna10	cholinergic receptor, nicotinic, alpha polypeptide 10	-1.5	0.038
ILMN_2773054	258451	Olfr1215	olfactory receptor 1215	-1.5	0.0381
ILMN_1240833	118452	Baalc	riken cdna 2810457d07 gene	2	0.0385
ILMN_1246480	319503	9930038B18Rik	riken cdna 9930038b18 gene	-1.6	0.0387
ILMN_1249264	18631	Pex11a	peroxisomal biogenesis factor 11a	-2.1	0.0397
ILMN_1236734	317750	Slc24a5	solute carrier family 24, member 5	-1.8	0.04
ILMN_2710139	19017	Ppargc1a	peroxisome proliferative activated receptor, gamma, coactivator 1 alpha	-1.6	0.0405
ILMN_1222844	217843	9030205A07Rik	riken cdna 9030205a07 gene	1.7	0.0408
ILMN_2733472	66570	Cenpm	centromere protein m	1.6	0.0422
ILMN_2600546	171395	Pkd1l1	polycystic kidney disease 1 like 1	-1.6	0.0422
ILMN_2689136	17868	Mybpc3	myosin binding protein c, cardiac	1.6	0.0431
ILMN_1254640	223527	Eny2	enhancer of yellow 2 homolog (drosophila)	1.6	0.0434
ILMN_1246419	195733	Grhl1	grainyhead-like 1 (drosophila)	-1.9	0.0439
ILMN_2490719	19387	Rangap1	ran gtpase activating protein 1	-1.9	0.0441
ILMN_1243082	193385	6330500D04Rik	riken cdna 1700108n18 gene	1.7	0.0446
ILMN_1239027	13855	Epn2	epsin 2	-1.6	0.045
ILMN_2706014	106878	2010002N04Rik	riken cdna 2010002n04 gene	2	0.0457
ILMN_2525423	211652	Wwc1	cdna sequence bc037006	1.7	0.0457
ILMN_2627733	71706	Slc46a3	solute carrier family 46, member 3	-1.6	0.0458
ILMN_1245352	245038	Dcamkl3	doublecortin and cam kinase-like 3	1.7	0.0464
ILMN_2691641	14613	Gja5	gap junction membrane channel protein alpha 5	1.7	0.0468
ILMN_2492758	67010	Rbm7	rna binding motif protein 7	1.6	0.0474
ILMN_2593621	20536	Slc4a3	solute carrier family 4 (anion exchanger), member 3	-1.6	0.0489
ILMN_2417991	22196	Ube2i	ubiquitin-conjugating enzyme e2i	-1.9	0.0495
ILMN_2450823	75131	4930512J16Rik	riken cdna 4930512j16 gene	-1.5	0.0495
ILMN_2669487	16527	Kcnk3	potassium channel, subfamily k, member 3	-1.6	0.0499
