# Supplementary material for: Transcriptomic analysis of dystrophin RNAi knockdown reveals a central role for dystrophin in muscle differentiation and contractile apparatus organization
Source: BMC Genomics. 2010 Jun 1;11:345. doi: 10.1186/1471-2164-11-345 (PMC2890566; doi:10.1186/1471-2164-11-345)
Supplement: Additional file 3 — A table listing changing genes common to "dystrophin siRNA treated versus untreated samples" and "GL2 siRNA treated versus untreated samples" comparisons. [file 1471-2164-11-345-S3.XLS]

## Sheet: Sheet1
Additional data file 3_Changing Genes common to "dystrophin siRNA treated vs untreated samples" and "GL2 siRNA treated vs untreated samples" comparisons with adj. p values <0.05 and Fold changes over 1.5. Genes highlighted green are those which change in different directions in two comaprisons.
Entrez ID	Symbol	Fold Change Dys vs plain	Adj. p Value Dys Vs Plain	Fold Change GL2 Vs Plain	Adj. p Value GL2 Vs Plain
66211	Rpl3l	-6.26667	3.8e-08	1.41989	0.0427515
19293	Pvalb	-6.08074	9.54e-08	2.40515	0.000177215
78785	Clip4	-2.97984	9.54e-08	1.31453	0.0278628
13628	Eef1a2	-6.23135	1.22e-07	-2.577	0.000197052
16716	Ky	-4.10917	1.48e-07	1.64504	0.00493585
50874	Tmod4	-2.58647	2.24e-07	1.29921	0.0242829
677289	C230096H19Rik	-2.5	2.24e-07	1.22138	0.0271523
59011	Myoz1	-3.56045	2.46e-07	1.50709	0.0115274
229665	Ampd1	-2.5142	2.46e-07	1.53197	0.00105701
76722	Ckmt2	-3.16638	2.53e-07	1.31668	0.041045
12350	Car3	-3.64019	2.83e-07	-2.94834	9.23e-06
17189	Mb	-2.81745	6.18e-07	-1.52925	0.00463101
56739	Rec8L1	-7.64838	1.94e-05	-2.81557	0.00667442
17884	Myh4	-8.53777	2.95e-05	5.31672	0.00046444
67821	Atp1b4	-3.70688	2.95e-05	-2.05555	0.00713495
72992	2900076A07Rik	-3.05081	3.43e-05	1.53731	0.0326516
18442	P2ry2	-2.22627	3.45e-05	1.5694	0.00934683
18682	Phkg1	-3.91305	3.82e-05	2.12589	0.0105701
17349	Mlf1	-3.8727	4.08e-05	1.77469	0.0376284
240131	Lrrc30	-3.41346	4.84e-05	2.52103	0.00099097
319229	Sctr	-1.89024	5.96e-05	-1.44548	0.00981785
235599	6430571L13Rik	-2.19168	8.63e-05	1.44978	0.0294919
237759	Col23a1	-2.07526	9.33e-05	2.68609	1.63e-05
140781	Myh7	2.69615	0.000210466	-6.00032	1.81e-06
329727	Dennd2c	-1.62931	0.000277988	1.30685	0.0272039
68922	Dnaic1	-2.75196	0.000277988	-1.74346	0.0383995
70240	Ufsp1	-1.57948	0.00037076	2.5056	1.81e-06
71795	Pitpnc1	-1.99048	0.000397606	-1.46856	0.0287425
21679	Tead4	1.69586	0.000435777	1.37698	0.0269193
NA	Ywhag	2.31442	0.00044032	1.6755	0.0136196
99738	Kcnc4	-2.71996	0.000520817	-3.58307	7.44e-05
225152	Gjd4	1.83028	0.000566371	-1.63078	0.00119987
226098	Hectd2	-1.88801	0.000566371	-1.55843	0.013626
269774	Aak1	2.2758	0.000586613	1.68602	0.0363299
20269	Scn3a	-1.80722	0.000586613	-1.559	0.00736561
226594	Rcsd1	-1.52565	0.000643048	1.52422	0.000695849
215446	Entpd3	-2.18895	0.000725041	2.0467	0.00330457
68738	Acss1	-1.82025	0.000753697	-1.74488	0.00145032
71886	2310002L09Rik	-1.96217	0.000782396	1.86623	0.00180778
268857	Nlrc3	-1.83994	0.000782396	-2.56428	1.96e-05
170829	Tram2	2.17053	0.000782396	-1.57809	0.0264872
71755	Dhdh	-1.94749	0.000782396	-1.48154	0.0384414
17540	Mrvi1	-1.86661	0.000840324	-1.45066	0.0326516
93897	Fzd10	-1.72589	0.00084326	1.44356	0.0247506
11423	Ache	-3.12109	0.000845247	2.89957	0.0024319
NA	Myla	1.84855	0.000896387	1.54998	0.0132801
387565	Cd300c	-2.09636	0.000981272	3.25881	8.12e-05
12895	Cpt1b	-1.68828	0.00112266	-1.58765	0.00375828
11448	Chrne	-3.4012	0.0011599	2.64382	0.00967492
	A330072B11Rik	-1.7241	0.00122426	-1.55755	0.00795985
	LOC235324	-2.20693	0.00152747	-2.05365	0.00481935
669275	LOC669275	-1.61225	0.00221237	1.6619	0.00179674
	4930500E24Rik	-1.54752	0.00227121	-1.60095	0.00163681
58916	Myot	-1.86024	0.00329235	-1.51252	0.0454958
13193	Dcx	3.98337	0.00331815	-4.2059	1.81e-06
76798	2410137F16Rik	-1.87517	0.00413703	1.64965	0.0326516
69988	2010205J10Rik	-1.57023	0.00565499	1.51602	0.0157884
14555	Gpd1	-1.68923	0.00664624	2.15225	0.00218151
NA	Ddc	2.39383	0.00710418	2.70131	0.00292756
19309	Pygm	-1.58262	0.00754501	1.43257	0.0347507
NA	A330078B09Rik	-1.77607	0.00861294	-1.7294	0.0154579
269016	Sh3rf2	-2.19769	0.00900797	-1.83852	0.042069
69564	Itgb1bp3	-1.64988	0.00916666	2.20435	0.000277985
244329	Mcph1	1.5114	0.00923833	1.45423	0.0204099
19885	Rorc	-1.93581	0.00991133	-2.38218	0.00233935
353287	Mrcl	-2.02816	0.00998006	2.35145	0.00161221
12409	Cbr2	-1.86839	0.00998006	-1.73203	0.0276857
381626	3200001K10Rik	1.6169	0.0100037	1.50932	0.0269193
78004	Prr15	-1.72248	0.0102513	1.44396	0.0462382
620899	LOC620899	1.60333	0.0109625	1.54108	0.013626
17879	Myh1	-1.5166	0.0130451	2.02154	0.000277985
NA	C630004L07	-1.89116	0.0133733	-1.81593	0.0179804
12978	Csf1r	-2.14837	0.0139275	-2.07376	0.024834
17329	Cxcl9	1.64689	0.0139275	1.87363	0.00228497
50782	Rgs11	-1.79999	0.0143589	-1.86628	0.0117363
56365	Clcnkb	-1.55944	0.0171696	-1.77103	0.00255746
244810	AW551984	1.53956	0.0171796	-1.70541	7.54e-05
239618	Pdzrn4	-2.12041	0.0177088	2.85119	0.00233935
68054	Serpina12	-2.17537	0.0177296	-4.33277	0.000421032
24110	Usp18	1.52703	0.0178989	1.77448	0.00203798
330319	BQ952480	-1.66222	0.0187301	1.582	0.0298299
241431	Cmya3	1.62793	0.0197421	-2.41514	0.000204412
20776	Tmie	-2.15826	0.0229578	-2.37467	0.012167
NA	A230065N10Rik	-1.87199	0.0241164	-1.85826	0.0212431
75465	Dynlrb2	-1.66634	0.0295186	1.76565	0.0306316
16531	Kcnma1	2.08101	0.0311781	-2.06674	0.0173795
237320	Aldh8a1	-1.69798	0.0328883	-1.7994	0.0199483
NA	6430520M22Rik	1.92211	0.0341303	1.97906	0.0234598
68709	Cilp2	-1.51624	0.0351129	-2.38148	0.00014718
99138	Stard7	-1.81674	0.03639	-1.7786	0.0454846
56744	Cxcl4	-1.82887	0.0404663	-1.90021	0.0223983
67266	2900024C23Rik	-1.53524	0.042742	-1.56237	0.0349682
14165	Fgf10	-1.71686	0.0442621	-2.37626	0.00182137
NA	D630022O22Rik	1.65405	0.048908	1.75104	0.0361565
17533	Mrc1	-1.72513	0.0498297	-1.74551	0.0425922
