# Supplementary material for: Transcriptomic analysis of dystrophin RNAi knockdown reveals a central role for dystrophin in muscle differentiation and contractile apparatus organization
Source: BMC Genomics. 2010 Jun 1;11:345. doi: 10.1186/1471-2164-11-345 (PMC2890566; doi:10.1186/1471-2164-11-345)
Supplement: Additional file 4 — A table listing enriched GO terms amongst genes changing by dystrophin deficiency. [file 1471-2164-11-345-S4.XLS]

## Sheet: Sheet1
Additional data file 4_Gene Ontology analysis of genes listed in "Additional data file 2" using DAVID tool. Only terms with raw p values <0.1 are listed.
Category	Term	Genes	Fold Enrichment	p Value	Adj p value (Benjamini)
GOTERM_CC_ALL	GO:0030017~sarcomere	OBSCN, DMN, DMD, MYBPC2, TCAP, MYH13, MYH1, LDB3, ACTN3, MYBPC3, MYH7, PYGM, MYH4, TPM3,	14.2529	1.16095e-11	9.0554e-09
GOTERM_CC_ALL	GO:0044449~contractile fiber part	OBSCN, DMN, DMD, MYBPC2, TCAP, MYH13, MYH1, LDB3, ACTN3, MYBPC3, MYH7, PYGM, MYH4, TPM3,	13.8337	1.73525e-11	6.7675e-09
GOTERM_CC_ALL	GO:0030016~myofibril	OBSCN, DMN, DMD, MYBPC2, TCAP, MYH13, MYH1, LDB3, ACTN3, MYBPC3, MYH7, PYGM, MYH4, TPM3,	12.8862	4.47237e-11	1.16282e-08
GOTERM_CC_ALL	GO:0043292~contractile fiber	OBSCN, DMN, DMD, MYBPC2, TCAP, MYH13, MYH1, LDB3, ACTN3, MYBPC3, MYH7, PYGM, MYH4, TPM3,	12.3775	7.61496e-11	1.48492e-08
GOTERM_CC_ALL	GO:0005863~striated muscle thick filament	MYH7, OBSCN, MYH4, MYBPC2, MYH13, MYH1, MYBPC3,	36.1805	1.54544e-08	2.00907e-06
GOTERM_CC_ALL	GO:0032982~myosin filament	MYH7, OBSCN, MYH4, MYBPC2, MYH13, MYH1, MYBPC3,	36.1805	1.54544e-08	2.00907e-06
GOTERM_CC_ALL	GO:0005859~muscle myosin complex	MYH7, OBSCN, MYH4, MYBPC2, MYH13, MYH1, MYBPC3,	33.5962	2.67122e-08	2.9765e-06
GOTERM_CC_ALL	GO:0016460~myosin II complex	MYH7, OBSCN, MYH4, MYBPC2, MYH13, MYH1, MYBPC3,	29.3966	6.94893e-08	6.77518e-06
GOTERM_MF_ALL	GO:0008092~cytoskeletal protein binding	OBSCN, DMD, MYBPC2, MYH13, MYH1, ACTN3, EPB4.1L4B, MYBPC3, DCX, MTAP7, MYH7, MYH4, MYOZ1, TMOD4, PACSIN1, PSTPIP2, TPM3, SCIN, CFL2, SPNB1,	3.78997	1.37042e-06	0.00362504
GOTERM_BP_ALL	GO:0003012~muscle system process	MYH7, MYH4, MYBPC2, CASQ1, KCNMA1, MYH13, MYH1, TPM3, ACTN3, MYBPC3,	7.63159	5.92331e-06	0.0151018
GOTERM_BP_ALL	GO:0006936~muscle contraction	MYH7, MYH4, MYBPC2, CASQ1, KCNMA1, MYH13, MYH1, TPM3, ACTN3, MYBPC3,	7.63159	5.92331e-06	0.0151018
GOTERM_MF_ALL	GO:0031420~alkali metal ion binding	KCNC1, KCNA7, SCN3B, SCN1B, TTL, SLC9A7, ATP1B2, IMPA2, KCNMA1, KCNK3, SLC24A5, GMPR,	4.82084	3.95213e-05	0.0510193
GOTERM_CC_ALL	GO:0005737~cytoplasm	OBSCN, CNKSR1, ATP1B2, GDAP1, NISCH, ST3GAL6, EPB4.1L4B, PADI2, KRT18, ARPP21, PSTPIP2, CFL2, PDK4, DYNLRB2, PIK3CB, SLC30A9, PFKM, PADI1, TCAP, CYFIP2, NDRG2, DCX, DNAJB6, MYH7, MRS2L, CAPN3, SLC9A7, GPRASP1, SGSH, TXLNB, CDC42BPA, CASQ1, CKMT2, MYH13, COL23A1, MYH1, ABI2, ACTN3, MTAP7, NET1, TMOD4, HSD11B1, TMEM16E, MRPL15, PHKG1, PXMP2, PVALB, MYBPC3, SGCG, PYGM, KY, ADSSL1, PACSIN1, CDKN1A, E…	1.36759	4.79842e-05	0.00415009
GOTERM_CC_ALL	GO:0030018~Z disc	DMN, OBSCN, PYGM, DMD, TCAP, LDB3,	13.4385	7.15819e-05	0.00556803
GOTERM_BP_ALL	GO:0006941~striated muscle contraction	MYH7, MYH4, MYBPC2, MYH13, MYH1, MYBPC3,	13.279	7.53876e-05	0.12113
GOTERM_MF_ALL	GO:0003779~actin binding	DMD, MYBPC2, MYH13, MYH1, ACTN3, MYBPC3, MYH7, MYH4, TMOD4, PSTPIP2, TPM3, SCIN, CFL2, SPNB1,	3.77109	8.93039e-05	0.0758572
GOTERM_MF_ALL	GO:0030955~potassium ion binding	KCNC1, KCNA7, TTL, SLC9A7, ATP1B2, KCNMA1, KCNK3, SLC24A5, GMPR,	6.08399	0.000113088	0.0721873
GOTERM_CC_ALL	GO:0031674~I band	DMN, OBSCN, PYGM, DMD, TCAP, LDB3,	11.5187	0.000153551	0.0108299
GOTERM_CC_ALL	GO:0016459~myosin complex	MYH7, OBSCN, MYH4, MYBPC2, MYH13, MYH1, MYBPC3,	8.10942	0.000209263	0.0135114
GOTERM_CC_ALL	GO:0005856~cytoskeleton	DMN, OBSCN, TTL, MYBPC2, MYH13, MYH1, ABI2, ACTN3, EPB4.1L4B, MTAP7, KRT18, TMOD4, PSTPIP2, CFL2, TPM3, DYNLRB2, GAN, DMD, LDB3, MYBPC3, DCX, MYH7, SGCG, KY, MYH4, MYOZ1, SCIN, SPNB1,	2.16003	0.000213796	0.0127472
GOTERM_BP_ALL	GO:0007010~cytoskeleton organization and biogenesis	GAN, TTL, CDC42BPA, TCAP, LPIN1, MYH13, MYH1, NISCH, MYBPC3, MTAP7, SGCG, KRT18, MYH4, CAPN3, PSTPIP2, SCIN, SPNB1, DYNLRB2,	2.50023	0.000856823	0.667482
GOTERM_BP_ALL	GO:0030001~metal ion transport	CAMK2B, KCNA7, SLC30A9, SCN1B, CACNA2D1, ATP1B2, KCNN3, SLC24A5, SCN3B, KCNC1, MRS2L, SLC9A7, KCNMA1, KCNK3, SLC9A2,	2.44699	0.00330033	0.966527
GOTERM_CC_ALL	GO:0015629~actin cytoskeleton	MYH7, OBSCN, MYH4, MYBPC2, MYOZ1, MYH13, MYH1, TPM3, ACTN3, MYBPC3,	3.18447	0.00422233	0.210016
GOTERM_BP_ALL	GO:0044262~cellular carbohydrate metabolic process	PPARGC1A, SGSH, PYGM, CMAH, CAPN3, PFKM, PPP1R3C, IMPA2, PHKG1, GPD1, PDK4,	2.88673	0.00484555	0.984384
GOTERM_MF_ALL	GO:0022803~passive transmembrane transporter activity	KCNA7, SCN1B, GJA5, CACNA2D1, KCNN3, CHRNE, SCN3B, KCNC1, GJD4, GABRD, KCNMA1, SLC9A2, KCNK3,	2.44372	0.00713124	0.957613
GOTERM_MF_ALL	GO:0015267~channel activity	KCNA7, SCN1B, GJA5, CACNA2D1, KCNN3, CHRNE, SCN3B, KCNC1, GJD4, GABRD, KCNMA1, SLC9A2, KCNK3,	2.44372	0.00713124	0.957613
GOTERM_MF_ALL	GO:0015075~ion transmembrane transporter activity	KCNA7, SLC4A3, SCN1B, SLC30A9, CMAH, CACNA2D1, ATP1B2, KCNN3, CHRNE, SCN3B, KCNC1, SLC6A6, MRS2L, SLC9A7, GABRD, KCNMA1, KCNK3, SLC9A2,	2.03779	0.00717608	0.934549
GOTERM_MF_ALL	GO:0046873~metal ion transmembrane transporter activity	KCNC1, KCNA7, SCN3B, SCN1B, MRS2L, CACNA2D1, SLC9A7, KCNN3, KCNMA1, KCNK3, CHRNE,	2.71348	0.00745519	0.916155
GOTERM_MF_ALL	GO:0022857~transmembrane transporter activity	KCNA7, SLC4A3, SCN1B, SLC30A9, GJA5, CMAH, CACNA2D1, ATP1B2, KCNN3, CHRNE, SLC24A5, KCNC1, SCN3B, SLC6A6, MRS2L, GJD4, GABRD, SLC9A7, KCNMA1, KCNK3, SLC9A2, XK,	1.83474	0.00838597	0.916224
GOTERM_BP_ALL	GO:0045214~sarcomere organization	CAPN3, TCAP, MYBPC3,	19.9185	0.00928724	0.998939
GOTERM_BP_ALL	GO:0006813~potassium ion transport	KCNC1, KCNA7, SLC9A7, ATP1B2, KCNN3, KCNMA1, KCNK3, SLC24A5,	3.29912	0.0107879	0.999057
GOTERM_CC_ALL	GO:0043232~intracellular non-membrane-bound organelle	DMN, OBSCN, TTL, MYBPC2, MYH13, MYH1, ABI2, TRP53BP1, ACTN3, EPB4.1L4B, MTAP7, KRT18, CENPM, TMOD4, PSTPIP2, TPM3, CFL2, MRPL15, DYNLRB2, GAN, DMD, LDB3, MYBPC3, DCX, TERF2, MYH7, SGCG, KY, MYH4, MYOZ1, SCIN, RPL3L, SPNB1,	1.55168	0.0114598	0.429871
GOTERM_CC_ALL	GO:0043228~non-membrane-bound organelle	DMN, OBSCN, TTL, MYBPC2, MYH13, MYH1, ABI2, TRP53BP1, ACTN3, EPB4.1L4B, MTAP7, KRT18, CENPM, TMOD4, PSTPIP2, TPM3, CFL2, MRPL15, DYNLRB2, GAN, DMD, LDB3, MYBPC3, DCX, TERF2, MYH7, SGCG, KY, MYH4, MYOZ1, SCIN, RPL3L, SPNB1,	1.55168	0.0114598	0.429871
GOTERM_MF_ALL	GO:0022836~gated channel activity	KCNC1, KCNA7, SCN3B, SCN1B, CACNA2D1, GABRD, KCNN3, KCNMA1, KCNK3, CHRNE,	2.704	0.0118452	0.957477
GOTERM_CC_ALL	GO:0044430~cytoskeletal part	OBSCN, DMN, GAN, TTL, MYBPC2, MYH13, MYH1, ACTN3, MYBPC3, DCX, MTAP7, MYH7, KRT18, MYH4, TPM3, DYNLRB2,	2.02463	0.012694	0.44354
GOTERM_CC_ALL	GO:0044464~cell part	OBSCN, TTL, 2010204K13RIK, GDAP1, SLC24A5, PLAGL2, MS4A10, EPB4.1L4B, ZDHHC24, ARPP21, MAP3K9, DYNLRB2, SLC30A9, 1810015C04RIK, GJA5, JAM2, PFKM, PADI1, TCAP, CHRNE, NDRG2, OPN3, PNRC2, CAPN3, GPRASP1, SGSH, THRSP, CDC42BPA, MYH13, COL23A1, ACTN3, SCN3B, HSD11B1, PTPRO, TEF, MRPL15, KLF9, KCNA7, ABHD1, ABHD2, ORF28, MYBPC3, PPARGC1A, PYGM, GJD4, PACSIN1, 2410014A08RIK, CDKN1A, HNRPLL, ARHGAP20, E…	1.04006	0.0138547	0.453689
GOTERM_CC_ALL	GO:0005623~cell	OBSCN, TTL, 2010204K13RIK, GDAP1, SLC24A5, PLAGL2, MS4A10, EPB4.1L4B, ZDHHC24, ARPP21, MAP3K9, DYNLRB2, SLC30A9, 1810015C04RIK, GJA5, JAM2, PFKM, PADI1, TCAP, CHRNE, NDRG2, OPN3, PNRC2, CAPN3, GPRASP1, SGSH, THRSP, CDC42BPA, MYH13, COL23A1, ACTN3, SCN3B, HSD11B1, PTPRO, TEF, MRPL15, KLF9, KCNA7, ABHD1, ABHD2, ORF28, MYBPC3, PPARGC1A, PYGM, GJD4, PACSIN1, 2410014A08RIK, CDKN1A, HNRPLL, ARHGAP20, E…	1.04006	0.0138547	0.453689
GOTERM_MF_ALL	GO:0019888~protein phosphatase regulator activity	PPP1R14C, ANP32E, PPP1R3C, ARPP21,	7.81155	0.014155	0.967756
GOTERM_MF_ALL	GO:0022891~substrate-specific transmembrane transporter activity	KCNA7, SLC4A3, SCN1B, SLC30A9, CMAH, CACNA2D1, ATP1B2, KCNN3, CHRNE, SCN3B, KCNC1, SLC6A6, MRS2L, SLC9A7, GABRD, KCNMA1, KCNK3, SLC9A2, XK,	1.84499	0.0145407	0.960626
GOTERM_BP_ALL	GO:0007517~muscle development	MYH7, KY, DMD, ITGB1BP3, CAPN3, TCAP, MYH1, MYBPC3,	3.10619	0.0146574	0.999782
GOTERM_MF_ALL	GO:0005515~protein binding	MLF1, KLHDC5, OBSCN, MAP3K7, CNKSR1, MYBPC2, ATP1B2, NPPB, BLNK, WWC1, FBXO32, MS4A10, NISCH, IL12A, EPB4.1L4B, FZD3, KRT18, CDH13, ANP32E, FZD10, PSTPIP2, MALL, CFL2, TPM3, PDZRN4, XK, DYNLRB2, PIK3CB, BIK, DMD, CMYA5, PFKM, IL12A, CYFIP2, TCAP, MPP3, TRIM7, LRCH1, DCX, MYH7, DNAJB6, ITGB1BP3, MYH4, CAPN3, SLC9A7, KCNMA1, SCIN, AI595366, SPNB1, KPNA6, SGSH, DMN, ACHE, KCNN3, MYH13, HSPB6, MYH1, …	1.21034	0.0147923	0.952064
GOTERM_MF_ALL	GO:0005215~transporter activity	KPNA6, SCN1B, CMAH, ATP1B2, KCNN3, SLC24A5, EPB4.1L4B, SCN3B, 2900046G09RIK, KCNC1, GABRD, KCNK3, MFSD8, XK, KCNA7, SLC4A3, SLC30A9, GJA5, CACNA2D1, CHRNE, SLC6A6, MRS2L, GJD4, SLC9A7, KCNMA1, SLC9A2, RAMP1, GPRASP1,	1.58751	0.0161596	0.954213
GOTERM_BP_ALL	GO:0006812~cation transport	CAMK2B, KCNA7, SLC30A9, SCN1B, CACNA2D1, ATP1B2, KCNN3, SLC24A5, SCN3B, KCNC1, MRS2L, SLC9A7, KCNMA1, KCNK3, SLC9A2,	2.02423	0.0162125	0.999775
GOTERM_MF_ALL	GO:0016301~kinase activity	CAMK2B, WNK2, PIK3CB, UCK2, OBSCN, MAP3K7, CNKSR1, CDC42BPA, TAOK1, PFKM, CKMT2, PHKG1, NME7, MPP3, IHPK3, ITGB1BP3, PACSIN1, MAP3K9, DCLK3, CDKN1A, PDK4,	1.74307	0.0171118	0.952605
GOTERM_BP_ALL	GO:0048747~muscle fiber development	KY, ITGB1BP3, CAPN3, TCAP, MYBPC3,	5.02991	0.0171153	0.999685
GOTERM_BP_ALL	GO:0048741~skeletal muscle fiber development	KY, ITGB1BP3, CAPN3, TCAP, MYBPC3,	5.02991	0.0171153	0.999685
GOTERM_BP_ALL	GO:0007519~skeletal muscle development	KY, DMD, ITGB1BP3, CAPN3, TCAP, MYBPC3,	3.98369	0.0171821	0.99894
GOTERM_MF_ALL	GO:0008324~cation transmembrane transporter activity	KCNA7, SLC30A9, SCN1B, CMAH, CACNA2D1, KCNN3, CHRNE, SCN3B, KCNC1, SLC6A6, SLC9A7, KCNMA1, SLC9A2, KCNK3,	2.08088	0.0172402	0.943882
GOTERM_BP_ALL	GO:0015672~monovalent inorganic cation transport	KCNC1, KCNA7, SCN3B, SCN1B, SLC9A7, ATP1B2, KCNN3, KCNMA1, KCNK3, SLC9A2, SLC24A5,	2.37125	0.0177515	0.998603
GOTERM_MF_ALL	GO:0019208~phosphatase regulator activity	PPP1R14C, ANP32E, PPP1R3C, ARPP21,	7.03039	0.0187988	0.948093
GOTERM_MF_ALL	GO:0005216~ion channel activity	KCNC1, KCNA7, SCN3B, SCN1B, CACNA2D1, GABRD, KCNN3, KCNMA1, KCNK3, SLC9A2, CHRNE,	2.34346	0.0192661	0.942964
GOTERM_MF_ALL	GO:0015297~antiporter activity	SLC4A3, SLC9A7, SLC9A2, SLC24A5,	6.69561	0.0214001	0.95106
GOTERM_MF_ALL	GO:0005516~calmodulin binding	CAMK2B, MYH7, MYH4, KCNN3, PHKG1, MYH1,	3.76628	0.02146	0.94355
GOTERM_BP_ALL	GO:0045445~myoblast differentiation	ITGB1BP3, CAPN3, TCAP, MYBPC3,	6.63949	0.0218012	0.999474
GOTERM_BP_ALL	GO:0006811~ion transport	CAMK2B, KCNA7, SLC4A3, SCN1B, SLC30A9, CACNA2D1, ATP1B2, KCNN3, CHRNE, COL23A1, SLC24A5, SCN3B, KCNC1, MRS2L, GABRD, SLC9A7, KCNMA1, KCNK3, SLC9A2,	1.76188	0.0218302	0.999165
GOTERM_MF_ALL	GO:0005261~cation channel activity	KCNC1, KCNA7, SCN3B, SCN1B, CACNA2D1, KCNN3, KCNMA1, KCNK3, CHRNE,	2.60385	0.0224962	0.943371
GOTERM_MF_ALL	GO:0022838~substrate specific channel activity	KCNC1, KCNA7, SCN3B, SCN1B, CACNA2D1, GABRD, KCNN3, KCNMA1, KCNK3, SLC9A2, CHRNE,	2.28125	0.0227729	0.937639
GOTERM_BP_ALL	GO:0030239~myofibril assembly	CAPN3, TCAP, MYBPC3,	12.449	0.0233502	0.999208
GOTERM_BP_ALL	GO:0055002~striated muscle cell development	CAPN3, TCAP, MYBPC3,	12.449	0.0233502	0.999208
GOTERM_BP_ALL	GO:0055001~muscle cell development	CAPN3, TCAP, MYBPC3,	11.7167	0.0262063	0.999239
GOTERM_MF_ALL	GO:0042163~interleukin-12 beta subunit binding	IL12A, IL12A,	70.3039	0.0281091	0.962561
GOTERM_BP_ALL	GO:0006814~sodium ion transport	SCN3B, SCN1B, SLC9A7, ATP1B2, SLC9A2, SLC24A5,	3.43422	0.0302989	0.999631
GOTERM_MF_ALL	GO:0031402~sodium ion binding	SCN3B, SCN1B, SLC9A7, ATP1B2, SLC24A5,	4.18476	0.0312728	0.970049
GOTERM_MF_ALL	GO:0022832~voltage-gated channel activity	KCNC1, KCNA7, SCN3B, SCN1B, CACNA2D1, KCNMA1, KCNK3,	2.912	0.0332048	0.967993
GOTERM_MF_ALL	GO:0005244~voltage-gated ion channel activity	KCNC1, KCNA7, SCN3B, SCN1B, CACNA2D1, KCNMA1, KCNK3,	2.912	0.0332048	0.967993
GOTERM_BP_ALL	GO:0031032~actomyosin structure organization and biogenesis	CAPN3, TCAP, MYBPC3,	9.95923	0.035557	0.999858
GOTERM_MF_ALL	GO:0022892~substrate-specific transporter activity	KPNA6, KCNA7, SLC4A3, SCN1B, SLC30A9, CMAH, CACNA2D1, ATP1B2, KCNN3, CHRNE, SCN3B, KCNC1, SLC6A6, MRS2L, GABRD, SLC9A7, KCNMA1, KCNK3, SLC9A2, RAMP1, XK,	1.60476	0.0368761	0.974972
GOTERM_MF_ALL	GO:0031072~heat shock protein binding	DNAJB6, DNAJC5, ORF28, DNAJC16,	5.40799	0.0372024	0.972349
GOTERM_BP_ALL	GO:0032502~developmental process	MLF1, OBSCN, MAP3K7, TTL, NPPB, LPIN1, PLAGL2, FZD3, KRT18, SORT1, FZD10, PIK3CB, BIK, GJA5, DMD, TCAP, CYFIP2, TRIM7, NDRG2, DCX, MYT1L, MYH7, ITGB1BP3, CAPN3, DFNA5H, A330102K23RIK, KCNMA1, SCIN, PRR15, ACHE, MT3, MYH1, HTR2B, ABI2, PLEKHK1, PROX1, HSD11B1, EGF, CIDEA, KLF9, BOK, CIAPIN1, NOG, UBE2I, SOCS4, MYBPC3, PPARGC1A, KY, GRHL1, CDKN1A, EYA3, MLLT3, CD3G,	1.27267	0.0403736	0.999934
GOTERM_MF_ALL	GO:0019972~interleukin-12 binding	IL12A, IL12A,	46.8693	0.0418674	0.979924
GOTERM_MF_ALL	GO:0005143~interleukin-12 receptor binding	IL12A, IL12A,	46.8693	0.0418674	0.979924
GOTERM_MF_ALL	GO:0045513~interleukin-27 binding	IL12A, IL12A,	46.8693	0.0418674	0.979924
GOTERM_CC_ALL	GO:0044444~cytoplasmic part	OBSCN, CNKSR1, CMAH, MYBPC2, WBSCR17, NISCH, ST3GAL6, KRT18, MAOB, ANP32E, SORT1, PSTPIP2, MALL, TPM3, PDK4, PIK3CB, BIK, DMD, PFKM, TCAP, MYH7, MRS2L, SCAMP5, MYH4, SLC9A7, KCNMA1, RPL3L, GPD1, SGSH, DMN, CASQ1, MT3, CKMT2, MYH13, MYH1, ABI2, ACTN3, HSD11B1, CIDEA, TMEM16E, PEX11A, MFSD8, MRPL15, A230097K15RIK, CACNA2D1, RILP, PHKG1, PXMP2, LDB3, MYBPC3, RANGAP1, SGCG, PYGM, PACSIN1, RAB3IP, CDK…	1.25655	0.0420233	0.812568
GOTERM_BP_ALL	GO:0014706~striated muscle development	KY, DMD, ITGB1BP3, CAPN3, TCAP, MYBPC3,	3.13677	0.0422043	0.999934
GOTERM_BP_ALL	GO:0006090~pyruvate metabolic process	PPARGC1A, GPD1, PDK4,	9.05385	0.0423982	0.999906
GOTERM_BP_ALL	GO:0048628~myoblast maturation	CAPN3, TCAP, MYBPC3,	8.6602	0.0459882	0.999937
GOTERM_BP_ALL	GO:0019318~hexose metabolic process	PPARGC1A, CAPN3, PFKM, IMPA2, GPD1, PDK4,	3.04099	0.0471435	0.999928
GOTERM_MF_ALL	GO:0016791~phosphoric monoester hydrolase activity	DUSP14, 3222402P14RIK, IMPA2, LPIN1, PTPRO, DUPD1, ENTPD3, EYA3,	2.42427	0.0472294	0.981804
GOTERM_BP_ALL	GO:0043412~biopolymer modification	WNK2, MAP3K7, OBSCN, TTL, CDC42BPA, TAOK1, TTLL7, HERC1, DUPD1, ABI2, FBXO32, ST3GAL6, PADI2, DUSP14, MAP3K9, EGF, DCLK3, PTPRO, PDK4, ASB14, CAMK2B, PIK3CB, PADI1, 2700038N03RIK, PHKG1, UBE2I, SOCS4, ART3, OPN3, ASB12, USP29, KCNMA1, EYA3,	1.37887	0.0491972	0.999932
GOTERM_BP_ALL	GO:0048627~myoblast development	CAPN3, TCAP, MYBPC3,	8.29936	0.0496855	0.999913
GOTERM_BP_ALL	GO:0005996~monosaccharide metabolic process	PPARGC1A, CAPN3, PFKM, IMPA2, GPD1, PDK4,	2.99526	0.0497367	0.999881
GOTERM_BP_ALL	GO:0006996~organelle organization and biogenesis	SIRT5, GAN, TTL, CDC42BPA, TCAP, LPIN1, MYH13, MYH1, PXMP2, NISCH, MYBPC3, MTAP7, PPARGC1A, TERF2, SGCG, KRT18, MYH4, CAPN3, PSTPIP2, SCIN, PEX11A, SPNB1, DYNLRB2, MRPL15,	1.48645	0.0509189	0.99987
GOTERM_BP_ALL	GO:0006006~glucose metabolic process	PPARGC1A, CAPN3, PFKM, GPD1, PDK4,	3.53164	0.0526624	0.999872
GOTERM_BP_ALL	GO:0048878~chemical homeostasis	PIK3CB, PPARGC1A, SLC9A7, MT3, KCNMA1, SLC9A2, CHRNE, MALL,	2.35026	0.0538163	0.999861
GOTERM_BP_ALL	GO:0007275~multicellular organismal development	MLF1, MAP3K7, OBSCN, PRR15, TTL, ACHE, MT3, NPPB, HTR2B, MYH1, ABI2, FZD3, PLEKHK1, PROX1, HSD11B1, EGF, FZD10, SORT1, PIK3CB, KLF9, GJA5, DMD, TCAP, CIAPIN1, TRIM7, NOG, UBE2I, DCX, MYBPC3, NDRG2, MYT1L, MYH7, KY, GRHL1, ITGB1BP3, DFNA5H, CAPN3, KCNMA1, EYA3, SCIN, MLLT3,	1.30749	0.054385	0.999834
GOTERM_MF_ALL	GO:0016776~phosphotransferase activity, phosphate group as acceptor	IHPK3, NME7, MPP3,	7.81155	0.0555188	0.989815
GOTERM_CC_ALL	GO:0016528~sarcoplasm	CMYA5, CASQ1, CACNA2D1,	7.75296	0.0562299	0.883464
GOTERM_CC_ALL	GO:0043234~protein complex	KPNA6, OBSCN, MYBPC2, MYH13, MYH1, TRP53BP1, MTAP7, KCNC1, PROX1, TPM3, SNAI3, DYNLRB2, PIK3CB, CAMK2B, SIRT5, KCNA7, GJA5, DMD, PFKM, PHKG1, MYBPC3, DCX, PPARGC1A, MYT1L, SGCG, MYH7, MYH4, GJD4, KCNMA1, CDKN1A, GPD1, CD3G, BC021523,	1.36368	0.0567649	0.87406
GOTERM_MF_ALL	GO:0016772~transferase activity, transferring phosphorus-containing groups	CAMK2B, WNK2, PIK3CB, UCK2, OBSCN, MAP3K7, CNKSR1, CDC42BPA, TAOK1, PFKM, CKMT2, PHKG1, NME7, MPP3, IHPK3, ITGB1BP3, PACSIN1, MAP3K9, DCLK3, CDKN1A, PDK4,	1.51579	0.0599209	0.991902
GOTERM_BP_ALL	GO:0030036~actin cytoskeleton organization and biogenesis	CAPN3, TCAP, LPIN1, SCIN, SPNB1, NISCH, MYBPC3,	2.51224	0.0602907	0.999917
GOTERM_CC_ALL	GO:0030054~cell junction	SCAMP5, GJA5, DMD, JAM2, ACHE, GJD4, GABRD, CYFIP2, CHRNE, ABI2, ACTN3,	1.91978	0.0608216	0.880929
GOTERM_BP_ALL	GO:0005975~carbohydrate metabolic process	PPARGC1A, SGSH, PYGM, CMAH, CAPN3, PFKM, PPP1R3C, IMPA2, PHKG1, GPD1, PDK4,	1.897	0.0644221	0.999943
GOTERM_BP_ALL	GO:0035295~tube development	FZD3, MAP3K7, GJA5, HSD11B1, EGF, KCNMA1, NPPB,	2.47215	0.0644295	0.999926
GOTERM_MF_ALL	GO:0004668~protein-arginine deiminase activity	PADI1, PADI2,	28.1216	0.0688052	0.994739
GOTERM_MF_ALL	GO:0008599~protein phosphatase type 1 regulator activity	PPP1R3C, ARPP21,	28.1216	0.0688052	0.994739
GOTERM_MF_ALL	GO:0030674~protein binding, bridging	DMN, CNKSR1, ACTN3,	6.80361	0.0709217	0.994849
GOTERM_CC_ALL	GO:0044424~intracellular part	OBSCN, CNKSR1, TTL, ATP1B2, GDAP1, PLAGL2, NISCH, ST3GAL6, EPB4.1L4B, PADI2, KRT18, ARPP21, PSTPIP2, CFL2, PDK4, DYNLRB2, PIK3CB, SLC30A9, PFKM, PADI1, ZIM1, TCAP, CYFIP2, TCEAL5, NDRG2, DCX, MYT1L, DNAJB6, MYH7, PNRC2, MRS2L, CAPN3, SLC9A7, GPRASP1, SGSH, THRSP, TXLNB, CDC42BPA, CASQ1, CKMT2, MYH13, COL23A1, MYH1, ABI2, ACTN3, MTAP7, NET1, TMOD4, HSD11B1, TEF, TMEM16E, SNAI3, MRPL15, CAMK2B, KLF…	1.09269	0.0716549	0.910761
GOTERM_BP_ALL	GO:0045213~neurotransmitter receptor metabolic process	DMD, ACHE,	26.5579	0.0727199	0.999972
GOTERM_BP_ALL	GO:0006464~protein modification process	WNK2, MAP3K7, OBSCN, TTL, CDC42BPA, TAOK1, TTLL7, HERC1, DUPD1, ABI2, FBXO32, ST3GAL6, PADI2, DUSP14, MAP3K9, EGF, DCLK3, PTPRO, PDK4, ASB14, CAMK2B, PADI1, 2700038N03RIK, PHKG1, UBE2I, SOCS4, ART3, OPN3, ASB12, USP29, EYA3,	1.34702	0.0731262	0.999965
GOTERM_BP_ALL	GO:0030029~actin filament-based process	CAPN3, TCAP, LPIN1, SCIN, SPNB1, NISCH, MYBPC3,	2.38341	0.0733848	0.999956
GOTERM_BP_ALL	GO:0005977~glycogen metabolic process	PYGM, PPP1R3C, PHKG1,	6.42531	0.0782515	0.999953
GOTERM_BP_ALL	GO:0051146~striated muscle cell differentiation	CAPN3, TCAP, MYBPC3,	6.42531	0.0782515	0.999953
GOTERM_BP_ALL	GO:0006073~glucan metabolic process	PYGM, PPP1R3C, PHKG1,	6.42531	0.0782515	0.999953
GOTERM_MF_ALL	GO:0019205~nucleobase, nucleoside, nucleotide kinase activity	UCK2, NME7, MPP3,	6.20329	0.0832694	0.997673
GOTERM_BP_ALL	GO:0042692~muscle cell differentiation	ITGB1BP3, CAPN3, TCAP, MYBPC3,	3.79399	0.0876151	0.999983
GOTERM_CC_ALL	GO:0030135~coated vesicle	SCAMP5, PACSIN1, MT3, SORT1, MALL,	2.9214	0.0914134	0.949762
GOTERM_BP_ALL	GO:0006937~regulation of muscle contraction	CASQ1, KCNMA1, TPM3,	5.85837	0.0917351	0.999987
GOTERM_CC_ALL	GO:0060053~neurofilament cytoskeleton	DMN, GAN,	19.1978	0.0992034	0.956469
