# Supplementary material for: Transcriptomic analysis of dystrophin RNAi knockdown reveals a central role for dystrophin in muscle differentiation and contractile apparatus organization
Source: BMC Genomics. 2010 Jun 1;11:345. doi: 10.1186/1471-2164-11-345 (PMC2890566; doi:10.1186/1471-2164-11-345)
Supplement: Additional file 5 — A table listing predicted networks by IPA to be dysregulated by dystrophin deficiency. [file 1471-2164-11-345-S5.XLS]

## Sheet: Sheet1
Additional data file 5_ Predicted (by IPA ) networks to be invoved in dystrophin deficiency. Genes listed in "Additional data file 2" were used for this analysis.
ID	Molecules in Network	Score	Focus Molecules	Top Functions
1	14-3-3,ABI2,BLNK,Calcineurin protein(s),CDC42BPA,CKMT2,CNKSR1,CYFIP2 (includes EG:26999),DUSP14,ERK,FBXO32,FZD3,HSPB6,Jnk,KCNK3,KLF9,KRT18,LDB3,LPIN1,MAOB,MAP3K7,NET1,NME7,P2RY2,P38 MAPK,PDK4,Pkc(s),PPARGC1A,PVALB,RAB3IP,Rac,Raf,Ras,T3-TR-RXR,THRSP	45	25	Cellular Compromise, Skeletal and Muscular Disorders, Cell Morphology
2	ACHE,Calmodulin,CASQ1,CCDC92 (includes EG:80212),Ck2,Creb,Cyclin E,DMD,Dynamin,GLYCOGEN PHOSPHORYLASE,Glycogen synthase,KCNC1,KCNMA1,KCNN3,MT3,NFkB (complex),NGF,NPPB,PACSIN1,PDGF BB,PIK3CB,PNMT,Potassium channel,PP1/PP2A,PPP1R14C,PPP1R3C,PPP2R3A (includes EG:5523),PVR,PYGM,SGCG,SLC6A6,SORT1,STARD10,Trypsin,XK	37	22	Carbohydrate Metabolism, Small Molecule Biochemistry, Genetic Disorder
3	Actin,ALP,AMPD1,Ap1,ATPase,CAMK2B,CAPN3,CFL2,Cofilin,DDX19B,EGF,F Actin,Fgf,G-Actin,HSD11B1,HTR2B,IL1,Insulin,LDL,Mapk,MYH1,MYH4,MYH7,MYH8,Myosin,NOG,PFKM,PI3K,RILP,SCIN,SCN1B,SLC9A2,SPTB,TPM3,WIPF3	35	21	Cardiovascular System Development and Function, Developmental Disorder, Skeletal and Muscular Disorders
4	Akt,BIK,Caspase,CDH13,CDKN1A,DNAJB4,DNAJB6,DNAJC5,DNAJC16,FSH,hCG,HERC1,Histone h3,Histone h4,HSD3B1,Hsp70,Hsp22/Hsp40/Hsp90,HSPB8,IgG,IL12A,ITGB1BP3,JMJD6,MYBPC2,Pka,Proteasome,RANGAP1,RNA polymerase II,SERPINB1,SOCS4,TBC1D4,TERF2,UBE2I,VitaminD3-VDR-RXR,WWC1,ZNF238	28	18	Cancer, Cell Cycle, Neurological Disease
5	ABHD2,ART3,BCOR,beta-estradiol,CCNE2,CENPM,CIDEA,CIDEC,CNTN1,ENY2,GAN,HPGD,HSD11B1,IER2,ILDR2,KRT5,LPIN1,MB,MEF2,MEF2A (includes EG:4205),MIR30D,MLLT3,MVP,MYH7,MYLPF,MYT1L,NDRG2,NR3C1,PADI1,PNRC2 (includes EG:55629),PPP3R1,SFN,SMARCA4,XIRP2,ZAK	24	16	Cancer, Cell Cycle, Reproductive System Disease
6	4-phenylbutyric acid,AGPAT9,CCL27,CD300C,CHRNA2,CHRNA3,CHRNA4,CHRNA6,CHRNA9,CHRNA10,CHRNB2,CHRNB3,CHRNB4,CHRND,CHRNE,CHRNG,CIAPIN1,EIF4EBP1,FSTL1,GPD1,KPNA6,LIMK2,MAP3K9,MAPK8,MIRN346,NF2,NRG1,OTUD3,PEX11A,PLAGL2,PXMP2,RBM7,SGSH,TNF,USP29	22	15	Cardiovascular Disease, Ophthalmic Disease, Genetic Disorder
7	ACSL4,AHR,CADM1,CIDEC,DCUN1D1,Dishevelled,DNAJB6,DNASE2,Dsh,Dsh-Frat1,DVL1,ERBB2,FAM134B,FRAT1,Frizzled,FZD3,FZD10,GABRA6,IL13,IMPA2,KY,MIRLET7A1,MIRLET7D,MPP3,MYC,NF2,RAB31,SCAMP5,SLC30A9,SMAD2,ST3GAL6,TMEM25,Wnt,WNT11,XPO4	22	15	Cancer, Cell-To-Cell Signaling and Interaction, Cellular Assembly and Organization
8	ACTN3,ALB,ANKRD2,CAMTA1 (includes EG:23261),CD3G,CEBPA,CLCN3,EPB41L4B,FUS,GJA1,GJA5,HSD11B1,KLHDC5,KRT16,LDB3,LOC100128060,LRCH1,MARCKSL1,MIR1 (human),MIR1-1 (includes EG:406904),MYBPC3,MYOZ1,MYOZ2,MYPN,PDCD4,PDZRN4,RDH5,retinoic acid,SCN5A,TCAP,TPM4,TRA@,TRIM55,TTN,XK	22	15	Skeletal and Muscular System Development and Function, Tissue Morphology, Cellular Assembly and Organization
9	ACAT2,AGT,C12ORF34,CCNE2,CTAGE5,DBP,DNAJC28,DUPD1,FDX1,FDXR,FGF13,HNF4A,HOXA9,HSD11B1,ITGA9,KCNN2,MAP7,MIR210,MIR146A,MRPL15,MSI2,PPP1R3C,PROX1,RANGAP1,RHPN2,SLC4A3,TEF,TMOD2,TRAF6,TRPV4,TTC7B,TTRAP,UBE2V1,UCHL1,VEGFC	19	14	Cardiovascular System Development and Function, Cellular Movement, Lymphoid Tissue Structure and Development
10	ALDH3A1,amino acids,APOL6,BAG3,BCL2,BNIP3 (includes EG:664),cholecalciferol,DUSP4,DYNLRB2,E2F1,EPN2,GRAMD4,IFI202B,IFNA2,IL27,IL10RA,IL12RB1,IL1A,IP6K3,ITGA5,MYBPC1,MYLK2,NEU2,NF2,NISCH,PPP3R1,PRF1,PTPN4,PTPRO,SIRT5,SIVA1,STAT3,TAOK1,TP53BP1,TRA@	18	13	Cell Death, Cancer, Reproductive System Disease
11	ASPM,ATP1A2,ATP1B2,BANP,CAV2,CORIN,DCLK3,DFNA5,DNAJB6,ELK3,EYA3,FDXR,GAS1,hydrogen peroxide,KCNJ4,KIAA0101,LPCAT3,MALL (includes EG:7851),NFYB,OPN3,PHKG1,PLA2,PLA2G4E,PRNP,PSTPIP2,SC4MOL,SCN3B,SESN1,SIX5,SRF,TCN2,TGFB1,Timp,TP53,UCK2	17	13	Cancer, Cell Cycle, Connective Tissue Development and Function
12	ADORA1,ANP32E,ARPP-21,ARRB1,CACNA1G,CACNA2D1,CAMK2D,CMBL,CNR1,CSRNP3,CUL2,CUL5,DNAJC5,DRD2,FAM83G,GABRA1,GABRD,GAS7,GPRASP1,GSN,HTT,KIAA1409,KLF16,MIR195,MIR103-1 (includes EG:406895),MIR103-2 (includes EG:406896),NDUFS1,OPRD1,PKM2,SFRS2,STMN1,TNRC6B,UBQLN1,UBQLN4,YWHAQ (includes EG:10971)	15	11	Organismal Injury and Abnormalities, Drug Metabolism, Small Molecule Biochemistry
13	ADM,BOK,CALCB (includes EG:797),CALCR,CALCRL,CD4,CMAH,CMYA5 (includes EG:76469),COL1A1,cyclic AMP,DES,FLT4,IAPP,ICAM4 (includes EG:3386),IER2,IFNE,IGHG1,IL4,IL10RA,IL12RB2,Itga4-Itgb1,ITGB1,JAM2,LTB,MEG3 (includes EG:17263),NF2,PLCD1,PRL,RAMP1,RTKN2,SCARB1,SWAP70,SYNM,TG,TRAM2 (includes EG:9697)	13	10	Cancer, Cell-To-Cell Signaling and Interaction, Skeletal and Muscular Disorders
14	ACTN4,ADSSL1,ATXN1,CAMK2D,CTSD,DDX1,EIF4A2,FAM65B,fructose-1,6-diphosphate,GIGYF2,GLG1,HNRNPU,HNRPLL,IRS4,LDHA,MEF2,MLEC,MLF1,MVP,NCKAP1,PKM2,RAB4A,RAB5A,RPL22,S100A6,SLC2A4,SNCA,STX4,TPPP3,TUBA1B,TXLNB,VSNL1,WNK2,YWHAZ,ZHX2	11	9	Genetic Disorder, Neurological Disease, Skeletal and Muscular Disorders
15	BAALC,MDFI (includes EG:4188)	2	1	Gene Expression, Protein Trafficking
16	GRHL1,GRHL3	2	1	Embryonic Development, Tissue Development, Hair and Skin Development and Function
17	C10ORF35,MS4A10	2	1	Cardiovascular Disease, Genetic Disorder, Neurological Disease
18	BSCL2,MST150	2	1	Endocrine System Disorders, Genetic Disorder, Metabolic Disease
19	GYG1,TRIM7	2	1	Infectious Disease, Respiratory Disease, Dermatological Diseases and Conditions
20	ARHGAP20,FIGLA	2	1	Cellular Compromise, Reproductive System Disease, Organ Development
21	ATPGD1,TRIP12	2	1
22	C3ORF18,MIR17 (includes EG:406952)	2	1
23	BFSP1,TMOD4	2	1	Genetic Disorder, Ophthalmic Disease, Skeletal and Muscular System Development and Function
24	GMP reductase,GMPR	2	1	Organismal Development
25	CATSPER,CATSPER4	2	1	Cellular Movement, Reproductive System Development and Function, Molecular Transport
26	ALPHA AMYLASE,AMY2-1	2	1
27	Polypeptide N-acetylgalactosaminyltransferase,WBSCR17	2	1	Cardiac Arteriopathy, Cardiovascular Disease, Genetic Disorder
28	COL23A1,LAIR1,LSM8	2	1	Cancer, Cell Cycle, Hematological Disease
29	ASB12,CUL5,RNF7	2	1	Nervous System Development and Function, Tissue Development, Cancer
30	5'-nucleotidase,Apyrase,ENTPD3,Nucleoside-diphosphatase,Nucleoside-triphosphatase	1	1	DNA Replication, Recombination, and Repair, Nucleic Acid Metabolism, Small Molecule Biochemistry
